# Supplementary material for: Genome-wide association studies and cross-population meta-analyses investigating short and long sleep duration
Source: Nat Commun. 2023 Sep 28;14:6059. doi: 10.1038/s41467-023-41249-y (PMC10539313; doi:10.1038/s41467-023-41249-y)
Supplement: Supplementary file 3 — Supplementary Data 1-41 [file 41467_2023_41249_MOESM3_ESM.xlsx]

## Sheet: CONTENTS
Tab	Detail
1	Summary of novel loci for all analyses
2	Summary of risk loci previously associated with sleep-related phenotypes in ancestry-specific meta-analyses
3	List of significant SNPs for EUR-only meta analysis of short sleep and their reported associations in the GWAS catalog.
4	List of significant SNPs for EUR-only meta analysis of long sleep and their reported associations in the GWAS catalog.
5	Significant results from the gene-based test as computed by MAGMA based on summary statistics for the EUR meta-analysis of short versus normal sleep duration.
6	Top 20 results from the gene-based test as computed by MAGMA based on summary statistics for the EUR meta-analysis of long versus normal sleep duration.
7	List of significant SNPs for AFR-only meta analysis of short sleep and their reported associations in the GWAS catalog.
8	List of significant SNPs for AFR-only meta analysis of long sleep and their reported associations in the GWAS catalog.
9	Top 20 results from the gene-based test as computed by MAGMA based on summary statistics for the AFR meta-analysis of short versus normal sleep duration.
10	Top 20 results from the gene-based test as computed by MAGMA based on summary statistics for the AFR meta-analysis of long versus normal sleep duration.
11	Summary of liability scale SNP-heritability estimates and associated quality metrics for short sleep duration.
12	Summary of liability scale SNP-heritability estimates and associated quality metrics for long sleep duration.
13	Independent genome wide significant loci for short sleep duration from the cross-population meta-analysis of UK Biobank and MVP samples.
14	Independent significant loci for long sleep duration from the cross-population meta-analysis of UK Biobank and MVP samples.
15	List of significant SNPs for cross-population meta analysis of short sleep and their reported associations in the GWAS catalog.
16	List of significant SNPs for cross-population meta analysis of long sleep and their reported associations in the GWAS catalog.
17	Independent significant associations across EUR, AFR, and cross-population analyses
18	Significant results from the gene-based test as computed by MAGMA based on summary statistics for the cross-population meta-analysis of short versus normal sleep duration.
19	Top 20 results from the gene-based test as computed by MAGMA based on summary statistics for the cross-population meta-analysis of long versus normal sleep duration.
20	Loci that reach genome-wide significance in EUR and are present in AFR and EAS analyses with a consistent direction of effect.
21	Cross-population co-localisation analyses – successfully replicated loci.
22	PolyFUN output for short sleep - SNP-level finemapping
23	PolyFUN output for long sleep - SNP-level finemapping
24	Transcriptome wide association study of short versus normal sleep duration
25	Transcriptome wide association study of long versus normal sleep duration
26	FOCUS output: gene-level finemapping for short sleep
27	FOCUS output: gene-level finemapping for long sleep
28	Top enriched canonical pathways for short and long sleep duration
29	Within phenotype genetic correlations.
30	Cross-phenotype genetic correlations.
31	Genetic correlation results for short and long sleep.
32	Selected exposure variants for Mendelian randomisation analyses
33	Full results of Mendelian randomisation analyses.
34	Comparison of top results from the case-case analysis with genome-wide significant associations for short and long sleep duration
35	List of significant SNPs for EUR-only analysis of sleep duration with nightshift workers excluded (UKBB only)
36	Replication of previously published genetic risk loci for short sleep reported in (7) in the short and long GWAS in the MVP sample.
37	Replication of SNPs in high LD with previously published genetic risk loci for short sleep reported in (7) in the short and long GWAS in the MVP sample, where original SNP was not present in MVP data.
38	Replication of previously published genetic risk loci for long sleep reported in (7) in the short and long GWAS in the MVP sample.
39	Replication of SNPs in high LD with previously published genetic risk loci for long sleep reported in (7) in the short and long GWAS in the MVP sample, where original SNP was not present in MVP data.
40	Replication of previously published genetic risk loci for sleep as a continuous trait reported in (7) in the short and long GWAS in the MVP sample.
41	Replication of SNPs in high LD with previously published genetic risk loci for sleep as a continuous trait reported in (7) in the short and long GWAS in the MVP sample, where original SNP was not present in MVP data.

## Sheet: 1
Supplementary data 1. List of top novel associations across EUR and AFR analyses
Pop.	Study	Chr	Pos	rsID	P
EUR	Short vs normal	1	98336823	rs11165922	4.976e-09
		1	156149659	rs201640077	4.242e-09
		2	22558973	rs57537843	1.184e-09
		2	25004937	rs62144584	1.83e-08
		2	25057054	rs11689042	8.28e-09
		3	76211681	rs11128505	2.614e-09
		4	28047538	rs796217750	3.594e-08
		4	28064697	rs6852351	2.719e-08
		4	102540919	rs71614699	1.932e-08
		4	103228830	rs13105581	4.867e-10
		5	89215661	rs10079421	1.124e-08
		7	1873406	rs10268294	6.478e-09
		7	1945685	7:1945685_CAAA_C	4.399e-08
		7	1953416	rs62442903	2.734e-10
		7	1969133	rs62442910	8.757e-10
		7	2076701	rs6948912	2.482e-09
		7	2099924	rs111595851	2.539e-12
		7	114021870	rs66571810	2.433e-11
		7	114126432	rs2079070	1.347e-11
		9	96460883	rs765110298	1.258e-08
		10	21970077	rs1243197	2.152e-08
		12	109896165	rs7313797	1.394e-10
		12	110010151	rs2111216	7.725e-09
		13	85350099	rs72629492	2.737e-08
		14	78499897	rs76251410	2.922e-10
		17	35891384	rs3110628	8.524e-09
		18	53210302	rs613872	8.35e-11
AFR	Short vs normal	1	66929281	rs699263	5.039e-06
		1	79770776	rs1412139	1.949e-07
		1	115967523	rs494697	1.334e-06
		1	158861000	rs572494809	2.099e-06
		1	209799253	rs2179402	4.928e-06
		2	100846677	rs563962710	4.377e-06
		2	192227230	rs12988758	4.227e-07
		2	202654709	rs143066704	7.765e-06
		2	240725499	rs73114337	7.287e-06
		3	15310909	rs2279739	1.694e-06
		3	139070416	rs114893049	7.907e-06
		3	140809743	rs73872045	2.18e-06
		3	140810055	rs150715993	3.367e-06
		3	140843284	rs116497297	1.791e-06
		3	140845664	rs116188259	3.112e-06
		4	138222871	rs10022270	5.948e-06
		4	166859961	rs7687601	3.213e-06
		5	18758704	5:18758704_CATTACAGTTGA_C	5.214e-06
		5	29248635	rs7732794	4.864e-06
		6	6061348	rs116259882	9.783e-06
		6	86726221	rs12199516	9.242e-06
		7	124087298	rs2215161	8.98e-06
		7	139697913	rs138749834	1.7e-06
		8	3857917	rs77039391	8.347e-06
		8	5269813	rs4875540	3.751e-06
		8	5291277	rs17353355	8.299e-06
		8	56607236	rs4737397	8.53e-06
		9	26596856	rs11448688	9.372e-06
		9	103307653	rs7858106	4.956e-06
		10	131491445	rs60363520	9.233e-06
		11	32521562	rs7103780	3.266e-06
		11	101531622	rs185344918	5.32e-06
		12	121545022	rs114434109	3.128e-06
		13	94837798	rs17791768	4.98e-06
		14	52827614	rs1266469	6.374e-06
		14	81674931	rs114862190	9.628e-06
		16	27030230	rs28534677	7.576e-06
		16	82139161	rs61248122	3.529e-06
		17	10727158	rs2840173	9.231e-06
		18	10705820	rs114375198	5.696e-06
		19	38444695	rs7254248	2.072e-06
		21	17920751	rs116310239	7.168e-06
		22	36830142	rs537070185	8.503e-06
		22	43129361	rs2413712	4.569e-06
		22	47171343	rs12628080	5.792e-07
		22	48639471	rs1980432	8.777e-06
	Long vs normal	1	5506592	rs79804913	1.852e-06
		1	5531131	rs114412895	1.91e-07
		1	5728939	rs145034453	9.853e-06
		1	5749244	rs12062482	9.354e-06
		1	6870858	rs138784739	9.015e-07
		1	30830957	rs666947	2.754e-06
		1	104079143	rs201633122	1.092e-06
		1	112775705	rs72695057	8.505e-06
		2	45858148	rs147581763	8.498e-06
		2	145164543	rs11683355	5.589e-06
		2	160729651	2:160729651_GAAGAAGA_G	9.082e-06
		2	235506892	2:235506892_AGT_A	6.654e-06
		3	27648246	rs140681607	5.48e-06
		3	32668194	rs71325104	1.985e-06
		3	70787989	rs17800197	8.589e-07
		3	77144617	rs150917635	5.999e-06
		3	121616216	rs199548513	5.152e-07
		3	144651118	rs74792857	4.926e-06
		4	14655343	rs4469070	4.925e-06
		4	116007112	rs80008976	2.615e-07
		4	134556748	rs557018230	9.044e-06
		4	138706346	rs144293334	9.542e-06
		4	160589279	rs116779025	2.851e-06
		5	2447154	rs113857599	6.419e-06
		5	3679887	rs59634015	8.363e-06
		5	26470103	rs144738673	5.925e-06
		5	31774131	rs10056284	9.854e-06
		5	31777220	rs115208533	6.213e-06
		5	115356604	rs73783061	1.101e-06
		6	23981904	6:23981904_CA_C	2.401e-06
		6	82503792	rs16893522	6.762e-06
		7	10054372	rs17162401	9.272e-06
		7	10373035	rs555523447	9.032e-06
		7	12274220	rs10488193	3.267e-06
		7	22029834	rs147832613	6.325e-06
		7	29413469	rs77468097	3.496e-06
		7	103392113	rs7808959	3.68e-06
		7	127478377	rs35246122	3.465e-06
		7	127569968	rs34250605	5.21e-06
		7	127646289	rs3808062	1.8e-06
		8	1638162	rs151172959	5.932e-06
		8	5193576	rs79279403	1.808e-06
		8	137368698	8:137368698_GC_G	5.786e-06
		8	139945998	rs73355875	9.155e-06
		8	142314367	rs113808228	7.022e-06
		9	70975165	9:70975165_TAA_T	6.628e-06
		9	75247962	rs73647678	6.343e-06
		9	117079504	rs76870658	1.465e-06
		9	119640871	rs10983391	8.094e-06
		10	7727481	rs373201583	1.656e-06
		10	109698058	rs11193805	1.666e-06
		10	115288140	rs998606	6.881e-06
		11	73509338	rs58755935	4.579e-06
		12	14249440	rs4288849	1.077e-06
		12	31017481	rs11051119	2.421e-06
		12	31067490	rs55710412	5.889e-07
		12	91401369	rs79779552	2.29e-06
		12	132235859	rs10902444	9.836e-06
		13	35074635	rs139668887	7.042e-06
		13	44119458	rs9533521	7.784e-06
		13	76328658	rs150295845	7.152e-06
		13	76418472	rs115778384	6.734e-06
		13	76451108	rs147356700	3.677e-06
		13	76479075	rs148926968	2.601e-08
		14	65213852	rs229647	2.57e-06
		14	76679187	rs112265058	6.073e-06
		14	76694967	rs147586517	1.784e-06
		14	102089282	rs11844279	2.466e-06
		15	31687925	rs35799005	7.169e-06
		16	922785	rs115471964	2.356e-06
		16	82163324	rs6420432	7.358e-06
		17	42617675	rs116731365	9.383e-06
		18	52027562	rs115613561	1.059e-07
		18	72992635	rs7226964	2.595e-06
		19	50645092	19:50645092_GCGAGAAACACCCAAGA_G	7.699e-06
		20	32010018	rs148751720	7.493e-06
		20	49162285	rs6512653	2.438e-06
		20	54056157	rs191122287	9.964e-06
		21	19224498	rs151205450	4.395e-06
Cross-population	Short vs normal	1	67166011	rs11208950	4.291e-08
		1	98336823	rs11165922	2.238e-09
		1	156147796	rs12401997	3.532e-08
		2	22549441	rs4300861	4.128e-10
		2	24873730	rs7559082	8.978e-09
		2	24990082	rs11892043	2.411e-09
		2	25021037	rs62140562	7.039e-09
		2	25057054	rs11689042	5.824e-09
		2	51923723	rs71406616	7.206e-09
		2	60718347	rs7599488	4.253e-08
		3	76209602	3:76209602_TA_T	2.14e-08
		3	76211681	rs11128505	2.152e-09
		3	84554053	3:84554053_GA_G	2.206e-08
		4	28064697	rs6852351	4.489e-08
		4	103284865	rs13114738	2.162e-08
		4	152606573	rs10028410	4.554e-08
		5	89229135	rs9293529	4.863e-09
		5	102604933	rs187579	3.22e-11
		5	102608681	rs35800	1.732e-10
		5	102632040	rs171695	3.801e-09
		6	41782399	rs750765348	1.977e-08
		6	54663569	rs148124532	1.268e-09
		6	54711706	rs148815760	4.024e-08
		6	54714635	rs9464149	3.213e-10
		7	1866946	rs62434669	8.632e-09
		7	1899447	rs11770148	1.565e-10
		7	1906466	rs57234495	7.456e-09
		7	1953615	rs4721188	3.079e-10
		7	1967731	rs60595248	9.561e-12
		7	1968245	rs12699476	2.241e-08
		7	1969133	rs62442910	1.473e-08
		7	1969345	rs62442912	1.287e-09
		7	2018870	rs3996329	6.299e-10
		7	2053747	rs3996325	1.432e-09
		7	2068470	rs4721321	1.351e-09
		7	2099924	rs111595851	1.971e-12
		7	2106608	rs4719416	2.738e-10
		7	2110850	rs766398643	8.293e-12
		7	106573336	7:106573336_AT_A	9.451e-09
		7	114019696	rs9641516	6.256e-10
		7	114021870	rs66571810	1.67e-10
		7	114023767	rs13225495	3.766e-10
		7	114060663	rs10228350	2.325e-11
		7	114074257	rs10268637	2.767e-10
		7	114126432	rs2079070	4.764e-11
		7	114336114	rs12705982	1.654e-10
		8	17059044	rs7463291	6.035e-09
		9	96451724	rs10992865	1.873e-08
		9	99274493	rs140493399	4.602e-08
		11	47715574	rs2904129	2.625e-08
		12	109849540	rs7316486	3.949e-08
		12	109871179	rs7308864	1.996e-09
		12	109873145	rs11282820	1.007e-08
		12	109905368	rs6606725	2.58e-12
		12	109982862	12:109982862_CCTCA_C	1.192e-08
		12	110010151	rs2111216	4.805e-11
		12	110038454	rs11609896	3.194e-10
		12	110054356	rs1985825	4.028e-08
		13	60792658	rs17057892	4.35e-08
		13	85354546	rs72629499	7.898e-09
		14	78496032	rs11622927	9.603e-12
		15	66807454	15:66807454_TTCTTTTC_T	2.806e-08
		17	35891384	rs3110628	8.663e-09
		18	53089331	rs11412305	1.123e-11
		18	53101984	rs4801154	5.279e-09
		18	53104253	rs7228159	3.089e-10
		18	53121576	rs12606995	1.259e-08
		18	53164693	rs4801157	3.402e-08
		18	53210302	rs613872	1.05e-11
		22	42311097	rs62240987	2.51e-08
		22	42336172	rs5758511	2.646e-08

## Sheet: 2
Supplementary data 2. Summary of top replicated associations for short and long sleep duration in EUR only
Studies highlighted in bold indicate non-overlapping sample (i.e. no UKBB or MVP)
Pop.	Study	Chr	Pos	rsID	P	Prev. sleep association (s) (PMID)
EUR	Short vs normal	1	201856256	rs2644135	1.808e-08	Daytime nap (30804565); Daytime nap (33568662); Sleep duration (short sleep) (30846698)
		2	66799986	rs11693221	7.298e-09	Insomnia complaints (28604731); Insomnia, Sleep traits (multi-trait analysis) (27992416); Sleep start time, Sleep activity levels (3307505); Insomnia symptoms (30804566); Insomnia, Morningness (30804565); Sleep duration (30531941); Relative amplitude of rest-activity cycles (30120083); Morning person, chronotype (30696823)
		4	102896591	rs13109404	6.764e-09	Sleep duration (30804565); sleep duration (30846698)
		4	103112470	rs6855246	3.81e-08	Insomnia (30804565)
		4	103188709	rs13107325	4.171e-12	Sleep duration (short sleep) (30846698); Insomnia (30804565)
		5	102276189	rs146618518	3.055e-08	Sleep duration (30804565); Daytime nap (33568662); Sleep duration, Sleep duration (short sleep) (30846698); Insomnia symptoms (30804566)
		5	102608847	rs2569015	3.562e-11	Insomnia (30804565)
		6	41754370	rs10947987	5.512e-09	Insomnia (30804565)
		7	2054314	7:2054314_CG_C	1.273e-12	Sleep duration, Sleep duration (short sleep) (30846698); Sleep duration (30804565)
		7	114060663	rs10228350	2.69e-10	Morning person (30595370)
		7	114145525	rs6466488	1.214e-14	Insomnia, Morningness (30804565); Insomnia (32332799); Insomnia symptoms (30804566)
		7	114210814	rs17137124	4.168e-08	Sleep duration (short sleep) (30846698)
		7	114312651	rs12705972	1.035e-08	Sleep duration (27992416)
		9	96358301	rs10821168	5.177e-09	Insomnia (30804565); Insomnia symptoms (30804566)
		11	47549998	rs200537712	1.943e-09	Morningness (30804565)
		14	78495761	rs11621908	4.042e-11	Sleep duration (30804565); sleep duration (30846698)
		18	53046319	rs1623427	2.351e-09	Chronotype (30696823)
		18	53057188	rs11152363	6.386e-12	Sleep duration (30804565)
		18	53104253	rs7228159	5.704e-09	Sleep duration (short sleep) (30846698)
	Long vs normal	2	114084596	rs62158206	3.589e-08	Insomnia (30804565); Insomnia symptoms (30804566); Sleep duration (30531941); Sleep duration (long sleep) (30846698); Sleep duration (25469926)
None of the nominally significant loci within the AFR, EAS, AMR analyses for short or long sleep duration have previously been associated with sleep related phenotypes

## Sheet: 3
Supplementary data 3. List of significant SNPs for EUR-only meta analysis of short sleep and their reported associations in the GWAS catalog.
Genomic Locus	Ind. significant SNP	Chr	Pos	rsID	PMID	Study	Trait	InitialN	ReplicationN	Region	ReportedGene	MappedGene	UpGene	DownGene	SNP_Gene_ID	UpGeneDist	DownGeneDist	Strongest	SNPs	marged	SNP_ID_cur	Context	intergenic	RiskAF	P	Pmlog	Ptext	OrBeta	95CI	Platform	CNV
1	rs11165922	1	98398619	rs4271249	30643258	Genome-wide association analyses of risk tolerance and risky behaviors in over 1 million individuals identify hundreds of loci and shared genetic influences.	General risk tolerance (MTAG)	975,353 European ancestry individuals	NA	1p21.3	SNX7	DPYD			ENSG00000188641	NA	NA	rs4271249-T	rs4271249	0	4271249	intron_variant	0	0.591	2e-08	7.69897		0.0067	[0.0043-0.0091] unit increase	Affymetrix, Illumina [5869552] (imputed)	N
1	rs11165922	1	98398619	rs4271249	30285260	Genome-Wide Association Study Detected Novel Susceptibility Genes for Schizophrenia and Shared Trans-Populations/Diseases Genetic Effect.	Schizophrenia	14,023 East Asian ancestry cases, 33,640 European ancestry cases, 31,505 East Asian ancestry controls, 43,456 European ancestry controls	NA	1p21.3	DPYD	DPYD			ENSG00000188641	NA	NA	rs4271249-T	rs4271249	0	4271249	intron_variant	0	NR	3e-10	9.52288	(EA)	1.074	[1.05-1.1]	Illumina [6627481] (imputed)	N
2	rs201640077	1	156148165	rs6701295	33462484	Genetics of 35 blood and urine biomarkers in the UK Biobank.	Urea levels	342,286 European ancestry individuals, 6,015 African ancestry individuals, 7,336 South Asian ancestry individuals	NA	1q22	NR	SEMA4A - SLC25A44	ENSG00000196189	ENSG00000160785		622	15558	rs6701295-C	rs6701295	0	6701295	intergenic_variant	1	NR	1e-18	18		0.0212	[0.016-0.026] unit decrease	Affymetrix [9000000] (imputed)	N
2	rs201640077	1	156153043	rs11264454	29059683	Association analysis identifies 65 new breast cancer risk loci.	Breast cancer	76,192 European ancestry cases, 63,082 European ancestry controls	46,785 European ancestry cases, 42,892 European ancestry controls, 14,068 East Asian ancestry cases, 13,104 East Asian ancestry controls	1q22	NR	SEMA4A - SLC25A44	ENSG00000196189	ENSG00000160785		5500	10680	rs11264454-G	rs11264454	0	11264454	intergenic_variant	1	0.4278	7e-07	6.1549	(EA)	0.0327	[0.02-0.046] unit increase	Illumina [~ 11800000] (imputed)	N
2	rs201640077	1	156153043	rs11264454	32424353	Genome-wide association study identifies 32 novel breast cancer susceptibility loci from overall and subtype-specific analyses.	Breast cancer	133,384 European ancestry cases, 113,789 European ancestry controls	NA	1q22	NR	SEMA4A - SLC25A44	ENSG00000196189	ENSG00000160785		5500	10680	rs11264454-?	rs11264454	0	11264454	intergenic_variant	1	NR	2e-08	7.69897		NA		Illumina [~ 10800000] (imputed)	N
3	rs2644135	1	201787940	rs2678210	29844566	Study of 300,486 individuals identifies 148 independent genetic loci influencing general cognitive function.	General cognitive ability	up to 300,486 European ancestry individuals	NA	1q32.1	NR	NAV1, IPO9-AS1			ENSG00000134369, ENSG00000231871	NA	NA	rs2678210-?	rs2678210	0	2678210	intron_variant	0	NR	1e-07	7		5.291	z-score increase	Affymetrix, Illumina [at least 2500000] (imputed)	N
3	rs2644135	1	201787940	rs2678210	29942086	Genome-wide association meta-analysis in 269,867 individuals identifies new genetic and functional links to intelligence.	Intelligence	269,867 European ancestry individuals	NA	1q32.1	NR	NAV1, IPO9-AS1			ENSG00000134369, ENSG00000231871	NA	NA	rs2678210-T	rs2678210	0	2678210	intron_variant	0	NR	7e-10	9.1549		6.167	z-score increase	Affymetrix, Illumina [9295118] (imputed)	N
3	rs2644135	1	201797535	rs2644109	30593698	Genomics of body fat percentage may contribute to sex bias in anorexia nervosa.	Body fat percentage	70,700 European ancestry female individuals, 85,261 European ancestry male individuals	NA	1q32.1	NR	IPO9-AS1			ENSG00000231871	NA	NA	rs2644109-?	rs2644109	0	2644109	intron_variant	0	NR	7e-08	7.1549		0.12076	[0.077-0.165] unit increase	Affymetrix [7794483] (imputed)	N
3	rs2644135	1	201800511	rs2678204	31501611	Contribution of genetics to visceral adiposity and its relation to cardiovascular and metabolic disease.	Predicted visceral adipose tissue	325,153 British ancestry individuals	NA	1q32.1	NR	IPO9			ENSG00000198700	NA	NA	rs2678204-G	rs2678204	0	2678204	intron_variant	0	0.3414	1e-18	18		0.0230585	[0.018-0.028] unit increase	Affymetrix [10549349] (imputed)	N
3	rs2644135	1	201800511	rs2678204	30595370	Leveraging Polygenic Functional Enrichment to Improve GWAS Power.	Body mass index	approximately 458,000 European ancestry individuals	NA	1q32.1		IPO9			ENSG00000198700	NA	NA	rs2678204-?	rs2678204	0	2678204	intron_variant	0	NR	1e-32	32		NA		NR [~ 8900000] (imputed)	N
3	rs2644135	1	201800511	rs2678204	31928498	Genetic Determinants of Clustering of Cardiometabolic Risk Factors in U.K. Biobank.	Waist circumference	291,107 British ancestry individuals	NA	1q32.1	IPO9	IPO9			ENSG00000198700	NA	NA	rs2678204-G	rs2678204	0	2678204	intron_variant	0	0.341983	2e-16	15.699		0.269358	[0.21-0.33] unit increase	Affymetrix [9463307] (imputed)	N
3	rs2644135	1	201800511	rs2678204	31669095	Shared Genetic and Experimental Links between Obesity-Related Traits and Asthma Subtypes in UK Biobank.	Body mass index	457,822 European ancestry individuals	NA	1q32.1	NR	IPO9			ENSG00000198700	NA	NA	rs2678204-?	rs2678204	0	2678204	intron_variant	0	NR	5e-32	31.301		NA		Affymetrix [~ 8270000] (imputed)	N
3	rs2644135	1	201800511	rs2678204	32376654	Use of genetic variation to separate the effects of early and later life adiposity on disease risk: mendelian randomisation study.	Adult body size	453,169 European ancestry individuals		1q32.1	IPO9	IPO9			ENSG00000198700	NA	NA	rs2678204-T	rs2678204	0	2678204	intron_variant	0	0.659718	3e-25	24.5229		0.0150162	[0.012-0.018] unit decrease	Affymetrix [12370749]	N
3	rs2644135	1	201800868	rs2820295	30239722	Meta-analysis of genome-wide association studies for body fat distribution in 694,649 individuals of European ancestry.	Body mass index	806,834 European ancestry individuals	NA	1q32.1	NA	IPO9			ENSG00000198700	NA	NA	rs2820295-A	rs2820295	0	2820295	intron_variant	0	0.3266	6e-39	38.2218		0.0235	[0.02-0.027] unit increase	NR [~ 27400000] (imputed)	N
3	rs2644135	1	201800868	rs2820295	30239722	Meta-analysis of genome-wide association studies for body fat distribution in 694,649 individuals of European ancestry.	Body mass index	434,794 European ancestry female individuals	NA	1q32.1	NA	IPO9			ENSG00000198700	NA	NA	rs2820295-A	rs2820295	0	2820295	intron_variant	0	0.3266	6e-39	38.2218		0.0235	[0.02-0.027] unit increase	NR [~ 27400000] (imputed)	N
3	rs2644135	1	201801011	rs2494114	30108127	A Large Multi-ethnic Genome-Wide Association Study of Adult Body Mass Index Identifies Novel Loci.	Body mass index	315,347 European ancestry individuals, 8,322 Hispanic/Latino individuals, 7,290 East Asian ancestry individuals, 3,069 African American individuals, 459 South Asian ancestry individuals	431,743 European ancestry individuals, 9,275 South Asian ancestry individuals, 8,261 African British individuals, 1,822 East Asian ancestry individuals, 7,620 individuals	1q32.1	NR	IPO9			ENSG00000198700	NA	NA	rs2494114-C	rs2494114	0	2494114	intron_variant	0	NR	3e-20	19.5229		0.027	[NR] unit decrease	Affymetrix [at least 28613428] (imputed)	N
3	rs2644135	1	201802052	rs2644111	30593698	Genomics of body fat percentage may contribute to sex bias in anorexia nervosa.	Fat-free mass	70,700 European ancestry female individuals, 85,261 European ancestry male individuals	NA	1q32.1	NR	IPO9			ENSG00000198700	NA	NA	rs2644111-?	rs2644111	0	2644111	intron_variant	0	NR	1e-12	12		0.16548	[0.12-0.21] unit increase	Affymetrix [7794483] (imputed)	N
3	rs2644135	1	201802052	rs2644111	30593698	Genomics of body fat percentage may contribute to sex bias in anorexia nervosa.	Fat-free mass	70,700 European ancestry female individuals, 85,261 European ancestry male individuals	NA	1q32.1	NR	IPO9			ENSG00000198700	NA	NA	rs2644111-?	rs2644111	0	2644111	intron_variant	0	NR	4e-09	8.39794	(male)	0.21731	[0.15-0.29] unit increase	Affymetrix [7794483] (imputed)	N
3	rs2644135	1	201826340	rs2172935	30239722	Meta-analysis of genome-wide association studies for body fat distribution in 694,649 individuals of European ancestry.	Body mass index	374,756 European ancestry male individuals	NA	1q32.1	NA	IPO9			ENSG00000198700	NA	NA	rs2172935-T	rs2172935	0	2172935	intron_variant	0	0.3232	6e-39	38.2218		0.0235	[0.02-0.027] unit increase	NR [~ 27400000] (imputed)	N
3	rs2644135	1	201834944	rs2820309	33532862	Genome-wide analysis identifies novel susceptibility loci for myocardial infarction.	Myocardial infarction	14,825 European ancestry cases, 44,000 European and unknown ancestry cases, 2,680 cases, 380,970 European ancestry controls, 123,504 European and unknown ancestry controls, 73,242 controls	NA	1q32.1	IPO9	IPO9			ENSG00000198700	NA	NA	rs2820309-G	rs2820309	0	2820309	intron_variant	0	0.320548	4e-08	7.39794		1.04	[1.03-1.06]	NR [8126035] (imputed)	N
3	rs2644135	1	201845575	rs8024	30038396	Gene discovery and polygenic prediction from a genome-wide association study of educational attainment in 1.1 million individuals.	Educational attainment (years of education)	up to 1,131,881 European ancestry individuals	NA	1q32.1		IPO9			ENSG00000198700	NA	NA	rs8024-A	rs8024	0	8024	3_prime_UTR_variant	0	0.3294	1e-14	14		0.0115	[0.0086-0.0144] unit decrease	Affymetrix, Illumina [10000000] (imputed)	N
3	rs2644135	1	201850057	rs1517810	30038396	Gene discovery and polygenic prediction from a genome-wide association study of educational attainment in 1.1 million individuals.	Cognitive performance (MTAG)	402,382 European ancestry individuals	NA	1q32.1	Intergenic	IPO9			ENSG00000198700	NA	NA	rs1517810-T	rs1517810	0	1517810	3_prime_UTR_variant	0	0.6666	3e-10	9.52288	(MTAG)	0.0153	[0.011-0.02] unit increase	Affymetrix, Illumina [7100000] (imputed)	N
3	rs2644135	1	201856256	rs2644135	30038396	Gene discovery and polygenic prediction from a genome-wide association study of educational attainment in 1.1 million individuals.	Educational attainment (MTAG)	1,311,438 European ancestry individuals	NA	1q32.1	Intergenic	IPO9 - SHISA4	ENSG00000198700	ENSG00000198892		2837	1552	rs2644135-C	rs2644135	0	2644135	intergenic_variant	1	0.3436	3e-17	16.5229	(MTAG)	0.0117	[0.009-0.0144] unit decrease	Affymetrix, Illumina [7100000] (imputed)	N
3	rs2644135	1	201856256	rs2644135	30038396	Gene discovery and polygenic prediction from a genome-wide association study of educational attainment in 1.1 million individuals.	Highest math class taken (MTAG)	811,539 European ancestry individuals	NA	1q32.1	Intergenic	IPO9 - SHISA4	ENSG00000198700	ENSG00000198892		2837	1552	rs2644135-C	rs2644135	0	2644135	intergenic_variant	1	0.3404	1e-13	13	(MTAG)	0.0129	[0.0096-0.0162] unit decrease	Affymetrix, Illumina [7100000] (imputed)	N
3	rs2644135	1	201860626	rs2250377	33568662	Genetic determinants of daytime napping and effects on cardiometabolic health.	Daytime nap	452,633 European ancestry individuals	541,333 European ancestry individuals	1q32.1	SHISA4	SHISA4			ENSG00000198892	NA	NA	rs2250377-A	rs2250377	0	2250377	missense_variant	0		7e-40	39.1549		0.0121	[0.01-0.014] unit increase	Affymetrix [13304133] (imputed)	N
3	rs2644135	1	201869257	rs2820312	29273807	Protein-altering variants associated with body mass index implicate pathways that control energy intake and expenditure in obesity.	Body mass index	up to 449,889 European ancestry individuals, up to 29,398 South Asian ancestry individuals, up to 27,610 African American individuals, up to 8,839 East Asian individuals, up to 10,772 Hispanic ancestry individuals	up to 196,766 European ancestry individuals	1q32.1	LMOD1, SHISA4, NAV1	LMOD1			ENSG00000163431	NA	NA	rs2820312-A	rs2820312	0	2820312	missense_variant	0	0.3212	5e-36	35.301		0.0235	[0.02-0.027] unit increase	Illumina [246328]	N
3	rs2644135	1	201870221	rs2820313	30595370	Leveraging Polygenic Functional Enrichment to Improve GWAS Power.	Educational attainment (years of education)	approximately 455,000 European ancestry individuals	NA	1q32.1		LMOD1			ENSG00000163431	NA	NA	rs2820313-?	rs2820313	0	2820313	intron_variant	0	NR	1e-08	8		NA		NR [~ 8900000] (imputed)	N
3	rs2644135	1	201870221	rs2820313	30804565	Genome-wide analysis of insomnia in 1,331,010 individuals identifies new risk loci and functional pathways.	Daytime nap	386,577 European ancestry individuals	NA	1q32.1	NR	LMOD1			ENSG00000163431	NA	NA	rs2820313-G	rs2820313	0	2820313	intron_variant	0	0.3389	2e-09	8.69897		1.067	[1.05-1.09]	Affymetrix, Illumina [10858887] (imputed)	N
3	rs2644135	1	201870221	rs2820313	30846698	Genome-wide association study identifies genetic loci for self-reported habitual sleep duration supported by accelerometer-derived estimates.	Sleep duration (short sleep)	106,192 European ancestry cases, 305,742 European ancestry controls	47,180 adults, 10,554 children or adolescents	1q32.1	LMOD1, IPO9, NAV1, SHISA4	LMOD1			ENSG00000163431	NA	NA	rs2820313-G	rs2820313	0	2820313	intron_variant	0	NR	2e-09	8.69897		1.031		NR [14661600] (imputed)	N
3	rs2644135	1	201872264	rs2820315	29212778	Identification of 64 Novel Genetic Loci Provides an Expanded View on the Genetic Architecture of Coronary Artery Disease.	Coronary artery disease	up to 122,733 cases, up to 424,528 controls	NA	1q32.1	LMOD1	LMOD1			ENSG00000163431	NA	NA	rs2820315-T	rs2820315	0	2820315	intron_variant	0	0.3012	1e-10	10		0.0359	[0.025-0.047] unit increase	Affymetrix [at least 7947838] (imputed)	N
3	rs2644135	1	201872264	rs2820315	29212778	Identification of 64 Novel Genetic Loci Provides an Expanded View on the Genetic Architecture of Coronary Artery Disease.	Coronary artery disease	88,192 cases, 162,544 controls	34,541 cases, 261,984 controls	1q32.1	LMOD1	LMOD1			ENSG00000163431	NA	NA	rs2820315-T	rs2820315	0	2820315	intron_variant	0	0.3	3e-11	10.5229		0.0405	[0.029-0.052] unit increase	NR [8041861] (imputed)	N
3	rs2644135	1	201872264	rs2820315	28892062	Genome-wide association study identifies 112 new loci for body mass index in the Japanese population.	Body mass index	up to 72,390 Japanese ancestry women, up to 85,894 Japanese ancestry men	up to 10,048 Japanese ancestry women, up to 5,098 Japanese ancestry men, up to 181,999 European ancestry women, up to 140,155 European ancestry controls	1q32.1	LMOD1	LMOD1			ENSG00000163431	NA	NA	rs2820315-T	rs2820315	0	2820315	intron_variant	0	0.3	3e-12	11.5229		0.02	[0.014-0.026] unit increase	Illumina [6108953] (imputed)	N
3	rs2644135	1	201872264	rs2820315	28448500	Genome-wide physical activity interactions in adiposity - A meta-analysis of 200,452 adults.	Body mass index (joint analysis main effects and physical activity interaction)	2,518 African American women, 86,278 European ancestry women, 1,773 Filipino ancestry women, 1,030 Indian ancestry women, 1,457 African American men, 55,137 European ancestry men, 7,648 Indian ancestry men, 5,527 European ancestry individuals	6,244 African American women, 17,531 European ancestry women, 329 African American men, 19,956 European ancestry men	1q32.1	LMOD1, NAV1	LMOD1			ENSG00000163431	NA	NA	rs2820315-?	rs2820315	0	2820315	intron_variant	0	NR	6e-06	5.22185	(EA, women)	NA		Affymetrix, Illumina, Perlegen [~ 2500000] (imputed)	N
3	rs2644135	1	201872264	rs2820315	28448500	Genome-wide physical activity interactions in adiposity - A meta-analysis of 200,452 adults.	Body mass index (joint analysis main effects and physical activity interaction)	2,518 African American women, 86,278 European ancestry women, 1,773 Filipino ancestry women, 1,030 Indian ancestry women, 1,457 African American men, 55,137 European ancestry men, 7,648 Indian ancestry men, 5,527 European ancestry individuals	6,244 African American women, 17,531 European ancestry women, 329 African American men, 19,956 European ancestry men	1q32.1	LMOD1, NAV1	LMOD1			ENSG00000163431	NA	NA	rs2820315-?	rs2820315	0	2820315	intron_variant	0	NR	4e-09	8.39794	(EA)	NA		Affymetrix, Illumina, Perlegen [~ 2500000] (imputed)	N
3	rs2644135	1	201872264	rs2820315	28448500	Genome-wide physical activity interactions in adiposity - A meta-analysis of 200,452 adults.	Body mass index	2,518 African American women, 86,278 European ancestry women, 1,773 Filipino ancestry women, 1,030 Indian ancestry women, 1,457 African American men, 55,137 European ancestry men, 7,648 Indian ancestry men, 5,527 European ancestry individuals	6,244 African American women, 17,531 European ancestry women, 329 African American men, 19,956 European ancestry men	1q32.1	LMOD1, NAV1	LMOD1			ENSG00000163431	NA	NA	rs2820315-T	rs2820315	0	2820315	intron_variant	0	0.3073	1e-06	6	(EA, women)	0.0253	[0.015-0.035] kg/m2 increase	Affymetrix, Illumina, Perlegen [~ 2500000] (imputed)	N
3	rs2644135	1	201872264	rs2820315	28448500	Genome-wide physical activity interactions in adiposity - A meta-analysis of 200,452 adults.	Body mass index	2,518 African American women, 86,278 European ancestry women, 1,773 Filipino ancestry women, 1,030 Indian ancestry women, 1,457 African American men, 55,137 European ancestry men, 7,648 Indian ancestry men, 5,527 European ancestry individuals	6,244 African American women, 17,531 European ancestry women, 329 African American men, 19,956 European ancestry men	1q32.1	LMOD1, NAV1	LMOD1			ENSG00000163431	NA	NA	rs2820315-T	rs2820315	0	2820315	intron_variant	0	0.3073	5e-09	8.30103	(EA)	0.0237	[0.016-0.032] kg/m2 increase	Affymetrix, Illumina, Perlegen [~ 2500000] (imputed)	N
3	rs2644135	1	201872264	rs2820315	28448500	Genome-wide physical activity interactions in adiposity - A meta-analysis of 200,452 adults.	Body mass index (joint analysis main effects and physical activity interaction)	2,518 African American women, 86,278 European ancestry women, 1,773 Filipino ancestry women, 1,030 Indian ancestry women, 1,457 African American men, 55,137 European ancestry men, 7,648 Indian ancestry men, 5,527 European ancestry individuals	6,244 African American women, 17,531 European ancestry women, 329 African American men, 19,956 European ancestry men	1q32.1	LMOD1, NAV1	LMOD1			ENSG00000163431	NA	NA	rs2820315-?	rs2820315	0	2820315	intron_variant	0	NR	1e-08	8		NA		Affymetrix, Illumina, Perlegen [~ 2500000] (imputed)	N
3	rs2644135	1	201872264	rs2820315	28448500	Genome-wide physical activity interactions in adiposity - A meta-analysis of 200,452 adults.	Body mass index in physically active individuals	1,957 African American women, 1,773 Filipino ancestry women, 305 Indian ancestry women, 67,609 European ancestry women, 1,206 African American men, 2,029 Indian ancestry men, 43,399 European ancestry men, at least 4,819 European ancestry individuals	4,807 African American women, 12,347 European ancestry women, 265 African American men, 14,540 European ancestry men	1q32.1	LMOD1, NAV1	LMOD1			ENSG00000163431	NA	NA	rs2820315-T	rs2820315	0	2820315	intron_variant	0	0.3073	7e-09	8.1549	(EA)	0.0257	[0.017-0.034] kg/m2 increase	Affymetrix, Illumina, Perlegen [~ 2500000] (imputed)	N
3	rs2644135	1	201872264	rs2820315	28448500	Genome-wide physical activity interactions in adiposity - A meta-analysis of 200,452 adults.	Body mass index	2,518 African American women, 86,278 European ancestry women, 1,773 Filipino ancestry women, 1,030 Indian ancestry women, 1,457 African American men, 55,137 European ancestry men, 7,648 Indian ancestry men, 5,527 European ancestry individuals	6,244 African American women, 17,531 European ancestry women, 329 African American men, 19,956 European ancestry men	1q32.1	LMOD1, NAV1	LMOD1			ENSG00000163431	NA	NA	rs2820315-T	rs2820315	0	2820315	intron_variant	0	0.3008	5e-06	5.30103	(women)	0.023	[0.013-0.033] kg/m2 increase	Affymetrix, Illumina, Perlegen [~ 2500000] (imputed)	N
3	rs2644135	1	201872264	rs2820315	28448500	Genome-wide physical activity interactions in adiposity - A meta-analysis of 200,452 adults.	Body mass index	2,518 African American women, 86,278 European ancestry women, 1,773 Filipino ancestry women, 1,030 Indian ancestry women, 1,457 African American men, 55,137 European ancestry men, 7,648 Indian ancestry men, 5,527 European ancestry individuals	6,244 African American women, 17,531 European ancestry women, 329 African American men, 19,956 European ancestry men	1q32.1	LMOD1, NAV1	LMOD1			ENSG00000163431	NA	NA	rs2820315-T	rs2820315	0	2820315	intron_variant	0	0.3008	1e-08	8		0.0224	[0.015-0.03] kg/m2 increase	Affymetrix, Illumina, Perlegen [~ 2500000] (imputed)	N
3	rs2644135	1	201872264	rs2820315	28448500	Genome-wide physical activity interactions in adiposity - A meta-analysis of 200,452 adults.	Body mass index in physically active individuals	1,957 African American women, 1,773 Filipino ancestry women, 305 Indian ancestry women, 67,609 European ancestry women, 1,206 African American men, 2,029 Indian ancestry men, 43,399 European ancestry men, at least 4,819 European ancestry individuals	4,807 African American women, 12,347 European ancestry women, 265 African American men, 14,540 European ancestry men	1q32.1	LMOD1, NAV1	LMOD1			ENSG00000163431	NA	NA	rs2820315-T	rs2820315	0	2820315	intron_variant	0	0.3008	4e-08	7.39794		0.0238	[0.015-0.032] kg/m2 increase	Affymetrix, Illumina, Perlegen [~ 2500000] (imputed)	N
3	rs2644135	1	201872264	rs2820315	33020668	Population-specific and trans-ancestry genome-wide analyses identify distinct and shared genetic risk loci for coronary artery disease.	Coronary artery disease	25,892 Japanese ancestry cases, 95,342 European ancestry cases, 142,336 Japanese ancestry controls, 385,488 European ancestry controls	NA	1q32.1	LMOD1	LMOD1			ENSG00000163431	NA	NA	rs2820315-?	rs2820315	0	2820315	intron_variant	0	NR	7e-10	9.1549		0.0351716	[0.024-0.046] unit increase	Illumina [4804024] (imputed)	N
3	rs2644135	1	201884952	rs2819348	22747683	Genetic variants associated with breast size also influence breast cancer risk.	Breast size	16,175 European ancestry female individuals	NA	1q32.1	ATP2B4	LMOD1			ENSG00000163431	NA	NA	rs2819348-C	rs2819348	0	2819348	intron_variant	0	0.318	3e-06	5.52288		0.078	[0.045-0.111] cup size increase	Illumina [7422970] (imputed)	N
4	rs57537843	2	22548774	rs6741228	31689377	Evidence for causal effects of lifetime smoking on risk for depression and schizophrenia: a Mendelian randomisation study.	Lifetime smoking index	462,690 European ancestry individuals	NA	2p24.1		NA - RNA5SP87		ENSG00000206882		NA	12984	rs6741228-T	rs6741228	0	6741228	intron_variant	1	0.433	2e-08	7.69897		0.011	[0.0071-0.0149] unit increase	Affymetrix [up to 90000000] (imputed)	N
4	rs57537843	2	22548774	rs6741228	31969693	Genome-wide gene-environment analyses of major depressive disorder and reported lifetime traumatic experiences in UK Biobank.	Trauma exposure	35,269 European ancestry cases, 63,451 European ancestry controls	NA	2p24.1	NR	NA - RNA5SP87		ENSG00000206882		NA	12984	rs6741228-T	rs6741228	0	6741228	intron_variant	1	0.451827	6e-06	5.22185		1.06496	[1.04-1.09]	Affymetrix [7791636] (imputed)	N
4	rs57537843	2	22558876	rs58184964	30643258	Genome-wide association analyses of risk tolerance and risky behaviors in over 1 million individuals identify hundreds of loci and shared genetic influences.	Number of sexual partners	370,711 European ancestry individuals	NA	2p24.1	KLHL29	NA - RNA5SP87		ENSG00000206882		NA	2882	rs58184964-A	rs58184964	0	58184964	intron_variant	1	0.3854	7e-13	12.1549		0.0174482	[0.013-0.022] unit increase	Affymetrix [11515109] (imputed)	N
4	rs57537843	2	22558876	rs58184964	33888908	Genetic analyses identify widespread sex-differential participation bias.	Biological sex	1,301,549 European ancestry cases, 1,160,583 European ancestry controls	NA	2p24.1	NA	NA - RNA5SP87		ENSG00000206882		NA	2882	rs58184964-G	rs58184964	0	58184964	intron_variant	1		6e-11	10.2218		0.0122608	[0.0086-0.0159] unit decrease	Illumina [13288253] (imputed)	N
4	rs57537843	2	22558973	rs57537843	30595370	Leveraging Polygenic Functional Enrichment to Improve GWAS Power.	Educational attainment (years of education)	approximately 455,000 European ancestry individuals	NA	2p24.1		NA - RNA5SP87		ENSG00000206882		NA	2785	rs57537843-?	rs57537843	0	57537843	intron_variant	1	NR	1e-07	7		NA		NR [~ 8900000] (imputed)	N
4	rs57537843	2	22564293	rs2339515	33479212	Integrative analysis of genome-wide association studies identifies novel loci associated with neuropsychiatric disorders.	Neuropsychiatric disorders	19,099 European ancestry attention deficit hyperactivity disorder cases, 18,381 European ancestry autism spectrum disorder cases, 20,352 European ancestry bipolar disorder cases, 170,756 European ancestry major depressive disorder cases, 33,640 European ancestry schizophrenia cases, 466,420 European ancestry controls	NA	2p24.1	NR	RNA5SP87 - LINC01830	ENSG00000206882	ENSG00000234207		2418	36173	rs2339515-T	rs2339515	0	2339515	intron_variant	1	NR	5e-08	7.30103		5.461	NR z score increase	NR [NR]	N
4	rs57537843	2	22564293	rs2339515	30595370	Leveraging Polygenic Functional Enrichment to Improve GWAS Power.	Smoking status	approximately 458,000 European ancestry individuals	NA	2p24.1		RNA5SP87 - LINC01830	ENSG00000206882	ENSG00000234207		2418	36173	rs2339515-?	rs2339515	0	2339515	intron_variant	1	NR	7e-10	9.1549		NA		NR [~ 8900000] (imputed)	N
4	rs57537843	2	22569369	rs1995812	33479212	Integrative analysis of genome-wide association studies identifies novel loci associated with neuropsychiatric disorders.	Major depressive disorder (MTAG)	at least 170,756 European ancestry cases, at least 329,443 European ancestry controls	NA	2p24.1	NR	RNA5SP87 - LINC01830	ENSG00000206882	ENSG00000234207		7494	31097	rs1995812-A	rs1995812	0	1995812	intron_variant	1	0.3795	1e-09	9		0.0256628	[0.017-0.034] unit increase	NR [NR]	N
4	rs57537843	2	22569369	rs1995812	30643251	Association studies of up to 1.2 million individuals yield new insights into the genetic etiology of tobacco and alcohol use.	Age of smoking initiation (MTAG)	up to 931,815 European ancestry individuals	NA	2p24.1	NR	RNA5SP87 - LINC01830	ENSG00000206882	ENSG00000234207		7494	31097	rs1995812-A	rs1995812	0	1995812	intron_variant	1	0.377	6e-10	9.22185		0.0093176	[0.0064-0.0123] unit decrease	NR [9732723] (imputed)	N
4	rs57537843	2	22582968	rs61533748	31926635	The Genetics of the Mood Disorder Spectrum: Genome-wide Association Analyses of More Than 185,000 Cases and 439,000 Controls.	Bipolar disorder or major depressive disorder	164,933 European ancestry major depressive disorder cases, 20,352 European ancestry bipolar disorder cases, 439,741 European ancestry controls	NA	2p24.1	NR	RNA5SP87 - LINC01830	ENSG00000206882	ENSG00000234207		21093	17498	rs61533748-C	rs61533748	0	61533748	intron_variant	1	NR	4e-11	10.3979		1.03093		NR [NR] (imputed)	N
4	rs57537843	2	22582968	rs61533748	30643251	Association studies of up to 1.2 million individuals yield new insights into the genetic etiology of tobacco and alcohol use.	Smoking initiation (ever regular vs never regular)	up to 1,232,091 European ancestry individuals	NA	2p24.1	NR	RNA5SP87 - LINC01830	ENSG00000206882	ENSG00000234207		21093	17498	rs61533748-C	rs61533748	0	61533748	intron_variant	1	0.384	3e-11	10.5229		0.0174357	[0.012-0.023] unit increase	NR [~ 10000000] (imputed)	N
4	rs57537843	2	22590100	rs12466547	30643251	Association studies of up to 1.2 million individuals yield new insights into the genetic etiology of tobacco and alcohol use.	Smoking initiation (ever regular vs never regular) (MTAG)	up to 1,359,002 European ancestry individuals	NA	2p24.1	NR	RNA5SP87 - LINC01830	ENSG00000206882	ENSG00000234207		28225	10366	rs12466547-A	rs12466547	0	12466547	intron_variant	1	0.363	2e-15	14.699		0.0089471	[0.0067-0.0111] unit increase	NR [9732723] (imputed)	N
5	rs62144584	2	24758721	rs11902506	28604730	Large-scale association analysis identifies new lung cancer susceptibility loci and heterogeneity in genetic susceptibility across histological subtypes.	Lung cancer	29,266 European ancestry cases, 56,450 European ancestry controls	NA	2p23.3	ITSN2, NCOA1	NCOA1			ENSG00000084676	NA	NA	rs11902506-A	rs11902506	0	11902506	intron_variant	0	0.315042	4e-06	5.39794		1.05995	[1.034031535-1.086526017]	Illumina [10439017] (imputed)	N
5	rs62144584	2	24928579	rs2289393	28604730	Large-scale association analysis identifies new lung cancer susceptibility loci and heterogeneity in genetic susceptibility across histological subtypes.	Lung cancer	29,266 European ancestry cases, 56,450 European ancestry controls	NA	2p23.3	NCOA1	NCOA1			ENSG00000084676	NA	NA	rs2289393-C	rs2289393	0	2289393	intron_variant	0	0.267427	2e-06	5.69897		1.06427	[1.03704043-1.092222675]	Illumina [10439017] (imputed)	N
5	rs62144584	2	24967724	rs2083389	28604730	Large-scale association analysis identifies new lung cancer susceptibility loci and heterogeneity in genetic susceptibility across histological subtypes.	Lung adenocarcinoma	11,273 European ancestry cases, 55,483 European ancestry controls	NA	2p23.3	NCOA1	NCOA1			ENSG00000084676	NA	NA	rs2083389-C	rs2083389	0	2083389	intron_variant	0	0.252766	9e-06	5.04576		1.08611	[1.047160026-1.126513142]	Illumina [10439017] (imputed)	N
5	rs62144584	2	24971176	rs6710503	29059683	Association analysis identifies 65 new breast cancer risk loci.	Breast cancer	76,192 European ancestry cases, 63,082 European ancestry controls	46,785 European ancestry cases, 42,892 European ancestry controls, 14,068 East Asian ancestry cases, 13,104 East Asian ancestry controls	2p23.3	NR	NCOA1			ENSG00000084676	NA	NA	rs6710503-A	rs6710503	0	6710503	intron_variant	0	0.2615	5e-06	5.30103	(EA)	0.0323	[0.018-0.046] unit increase	Illumina [~ 11800000] (imputed)	N
5	rs62144584	2	24971176	rs6710503	28604730	Large-scale association analysis identifies new lung cancer susceptibility loci and heterogeneity in genetic susceptibility across histological subtypes.	Lung cancer in ever smokers	23,223 European ancestry cases, 16,964 European ancestry controls	NA	2p23.3	NCOA1	NCOA1			ENSG00000084676	NA	NA	rs6710503-A	rs6710503	0	6710503	intron_variant	0	0.259856	4e-06	5.39794		1.08137	[1.046065996-1.117865481]	Illumina [10439017] (imputed)	N
5	rs62144584	2	24972217	rs934609 x rs6761875	32450446	Genome-wide interaction analysis of pathological hallmarks in Alzheimer's disease.	Total amyloid (SNP x SNP interaction)	1,276 individuals	NA	2p23.3	NR x NR	No mapped genes x NCOA1				NA	NA	rs934609-? x rs6761875-?	rs934609 x rs6761875	0	NA	non_coding_transcript_exon_variant x intron_variant	NA	NR	2e-08	7.69897		NA		Affymetrix, Illumina [279409] (imputed)	N
5	rs62144584	2	24990082	rs11892043	31669095	Shared Genetic and Experimental Links between Obesity-Related Traits and Asthma Subtypes in UK Biobank.	Waist circumference adjusted for body mass index	457,690 European ancestry individuals	NA	2p23.3	NR	NCOA1			ENSG00000084676	NA	NA	rs11892043-?	rs11892043	0	11892043	intron_variant	0	NR	2e-11	10.699		NA		Affymetrix [~ 8270000] (imputed)	N
5	rs62144584	2	24990082	rs11892043	31669095	Shared Genetic and Experimental Links between Obesity-Related Traits and Asthma Subtypes in UK Biobank.	Body mass index	457,822 European ancestry individuals	NA	2p23.3	NR	NCOA1			ENSG00000084676	NA	NA	rs11892043-?	rs11892043	0	11892043	intron_variant	0	NR	3e-24	23.5229		NA		Affymetrix [~ 8270000] (imputed)	N
5	rs62144584	2	24990082	rs11892043	32042192	Using human genetics to understand the disease impacts of testosterone in men and women.	Total testosterone levels	230,454 European ancestry women	NA	2p23.3	NR	NCOA1			ENSG00000084676	NA	NA	rs11892043-A	rs11892043	0	11892043	intron_variant	0	0.728129	2e-11	10.699		0.0215553	[0.015-0.028] unit increase	Affymetrix [16580851] (imputed)	N
5	rs62144584	2	24990082	rs11892043	34021172	GWAS of allometric body-shape indices in UK Biobank identifies loci suggesting associations with morphogenesis, organogenesis, adrenal cell renewal and cancer.	Waist circumference adjusted for body mass index	219,872 British ancestry women	NA	2p23.3	NCOA1	NCOA1			ENSG00000084676	NA	NA	rs11892043-G	rs11892043	0	11892043	intron_variant	0	NR	8e-09	8.09691		0.0183499	[0.012-0.025] unit increase	Affymetrix [321114] (imputed)	N
5	rs62144584	2	25000901	rs2076885	34021172	GWAS of allometric body-shape indices in UK Biobank identifies loci suggesting associations with morphogenesis, organogenesis, adrenal cell renewal and cancer.	Hip circumference adjusted for BMI	219,872 British ancestry women	NA	2p23.3	NCOA1	NCOA1 - PTRHD1	ENSG00000084676	ENSG00000184924		7330	11696	rs2076885-A	rs2076885	0	2076885	regulatory_region_variant	1	NR	3e-09	8.52288		0.019807	[0.013-0.026] unit increase	Affymetrix [321016] (imputed)	N
5	rs62144584	2	25004937	rs62144584	32042192	Using human genetics to understand the disease impacts of testosterone in men and women.	Bioavailable testosterone levels	188,507 European ancestry women	NA	2p23.3	NR	NCOA1 - PTRHD1	ENSG00000084676	ENSG00000184924		11366	7660	rs62144584-T	rs62144584	0	62144584	intergenic_variant	1	0.728206	2e-10	9.69897		0.0188548	[0.013-0.024] unit increase	Affymetrix [16585745] (imputed)	N
5	rs11689042	2	25036858	rs11895026	23563607	Genome-wide meta-analysis identifies 11 new loci for anthropometric traits and provides insights into genetic architecture.	Height	8,097 European ancestry tall individuals, 8,099 European ancestry short individuals	4,872 European ancestry tall individuals, 4,831 European ancestry short individuals	2p23.3	CENPO, ADCY3, POMC	CENPO			ENSG00000138092	NA	NA	rs11895026-A	rs11895026	0	11895026	intron_variant	0	0.24	1e-13	13		1.19	[NR]	Affymetrix, Illumina [~ 2800000] (imputed)	N
5	rs11689042	2	25040082	rs2278483	25282103	Defining the role of common variation in the genomic and biological architecture of adult human height.	Height	253,288 European ancestry individuals	80,067 European ancestry individuals	2p23.3	CENPO	CENPO			ENSG00000138092	NA	NA	rs2278483-T	rs2278483	0	2278483	intron_variant	0	0.235	8e-33	32.0969		0.041	[0.035-0.047] unit increase	Affymetrix, Illumina, Perlegen [2550858] (imputed)	N
5	rs11689042	2	25042622	rs7945	28552196	Whole-Genome Sequencing Coupled to Imputation Discovers Genetic Signals for Anthropometric Traits.	Height	1,249 whole genome sequenced European ancestry individuals, 3,541 whole genome sequenced individuals, 46,910 European ancestry individuals, 471 Carlantino (founder/genetic isolate) individuals, 1,197 Friuli Venezia Giulia (founder/genetic isolate) individuals, 1,043 Mylopotamos (founder/genetic isolate) individuals, 933 Pomak (founder/genetic isolate) individuals, 1,785 Val Borbera (founder/genet…	205,003 European ancestry individuals	2p23.3	ADCY3, CENPO	CENPO, ADCY3			ENSG00000138092, ENSG00000138031	NA	NA	rs7945-A	rs7945	0	7945	3_prime_UTR_variant	0	0.7727	3e-07	6.52288		0.0389	[0.024-0.054] unit decrease	Affymetrix, Illumina, Perlegen [15844966] (imputed)	N
5	rs11689042	2	25070992	rs62140608	34021172	GWAS of allometric body-shape indices in UK Biobank identifies loci suggesting associations with morphogenesis, organogenesis, adrenal cell renewal and cancer.	Hip circumference adjusted for BMI	219,872 British ancestry women	NA	2p23.3	ADCY3	ADCY3			ENSG00000138031	NA	NA	rs62140608-C	rs62140608	0	62140608	intron_variant	0	NR	1e-12	12		0.0227681	[0.016-0.029] unit increase	Affymetrix [321016] (imputed)	N
6	rs11693221	2	66750564	rs113851554	29029846	Identification of novel risk loci for restless legs syndrome in genome-wide association studies in individuals of European ancestry: a meta-analysis.	Restless legs syndrome	15,126 European ancestry cases, 95,725 European ancestry controls	30,770 European ancestry cases, 286,913 European ancestry controls	2p14	MEIS1	MEIS1			ENSG00000143995	NA	NA	rs113851554-T	rs113851554	0	113851554	intron_variant	0	0.07	2e-280	279.699		1.92	[1.85-1.99]	Affymetrix, Illumina [6864281] (imputed)	N
6	rs11693221	2	66750564	rs113851554	28604731	Genome-wide association analysis of insomnia complaints identifies risk genes and genetic overlap with psychiatric and metabolic traits.	Insomnia complaints	12,863 European ancestry male cases, 19,521 European ancestry female cases, 40,776 European ancestry male controls, 39,846 European ancestry female controls	1,983 Icelandic ancestry male cases, 1,791 Icelandic ancestry female cases, 2,064 Icelandic ancestry male controls, 1,727 Icelandic ancestry female controls	2p14	MEIS1	MEIS1			ENSG00000143995	NA	NA	rs113851554-T	rs113851554	0	113851554	intron_variant	0	0.056	4e-19	18.3979		8.94	z-score increase	Affymetrix [at least 12428592] (imputed)	N
6	rs11693221	2	66750564	rs113851554	28604731	Genome-wide association analysis of insomnia complaints identifies risk genes and genetic overlap with psychiatric and metabolic traits.	Insomnia complaints (continuous)	12,863 European ancestry male cases, 19,521 European ancestry female cases, 40,776 European ancestry male controls, 39,846 European ancestry female controls	NA	2p14	MEIS1	MEIS1			ENSG00000143995	NA	NA	rs113851554-	rs113851554	0	113851554	intron_variant	0	NR	6e-22	21.2218		0.087	[0.069-0.105] unit increase	Affymetrix [at least 12428592] (imputed)	N
6	rs11693221	2	66750564	rs113851554	28604731	Genome-wide association analysis of insomnia complaints identifies risk genes and genetic overlap with psychiatric and metabolic traits.	Insomnia complaints (dichotomous)	32,384 European ancestry cases, 27,128 European ancestry controls	NA	2p14	MEIS1	MEIS1			ENSG00000143995	NA	NA	rs113851554-?	rs113851554	0	113851554	intron_variant	0		2e-19	18.699		1.27	[1.21-1.34]	Affymetrix [at least 12428592] (imputed)	N
6	rs11693221	2	66750564	rs113851554	28604731	Genome-wide association analysis of insomnia complaints identifies risk genes and genetic overlap with psychiatric and metabolic traits.	Insomnia complaints	19,521 European ancestry female cases, 39,846 European ancestry female controls	1,983 Icelandic ancestry male cases, 1,791 Icelandic ancestry female cases, 2,064 Icelandic ancestry male controls, 1,727 Icelandic ancestry female controls	2p14	MEIS1	MEIS1			ENSG00000143995	NA	NA	rs113851554-T	rs113851554	0	113851554	intron_variant	0	0.056	7e-13	12.1549		7.19	z-score increase	Affymetrix [at least 12428592] (imputed)	N
6	rs11693221	2	66750564	rs113851554	27992416	Genome-wide association analyses of sleep disturbance traits identify new loci and highlight shared genetics with neuropsychiatric and metabolic traits.	Sleep traits (multi-trait analysis)	At least 112,586 European ancestry individuals	NA	2p14	MEIS1	MEIS1			ENSG00000143995	NA	NA	rs113851554-?	rs113851554	0	113851554	intron_variant	0	0.056	4e-16	15.3979		NA		Affymetrix [up to 73355677] (imputed)	N
6	rs11693221	2	66750564	rs113851554	27992416	Genome-wide association analyses of sleep disturbance traits identify new loci and highlight shared genetics with neuropsychiatric and metabolic traits.	Insomnia	up to 12,674 European ancestry male cases, up to 19,481 European ancestry female cases, up to 16,009 European ancestry male controls, up to 10,964 European ancestry female controls,	NA	2p14	MEIS1	MEIS1			ENSG00000143995	NA	NA	rs113851554-T	rs113851554	0	113851554	intron_variant	0	NR	9e-19	18.0458		1.26	[1.20–1.33]	Affymetrix [up to 73355677] (imputed)	N
6	rs11693221	2	66750564	rs113851554	32332799	Genome-wide association analysis of insomnia using data from Partners Biobank.	Insomnia	404,588 European ancestry individuals, 17,651 European, Hispanic and African ancestry individuals	NA	2p14	MEIS1	MEIS1			ENSG00000143995	NA	NA	rs113851554-T	rs113851554	0	113851554	intron_variant	0	0.05268	1e-21	21		NA		Illumina [5508534] (imputed)	N
6	rs11693221	2	66750564	rs113851554	33075057	Automated feature extraction from population wearable device data identified novel loci associated with sleep and circadian rhythms.	Sleep start time	90,515 individuals	NA	2p14	MEIS1	MEIS1			ENSG00000143995	NA	NA	rs113851554-T	rs113851554	0	113851554	intron_variant	0	NR	2e-09	8.69897		0.07	[0.046-0.094] unit increase	NR [11024754] (imputed)	N
6	rs11693221	2	66750564	rs113851554	33075057	Automated feature extraction from population wearable device data identified novel loci associated with sleep and circadian rhythms.	Sleep activity levels	90,515 individuals	NA	2p14	MEIS1	MEIS1			ENSG00000143995	NA	NA	rs113851554-G	rs113851554	0	113851554	intron_variant	0	NR	2e-17	16.699		0.091	[0.069-0.113] unit increase	NR [11024754] (imputed)	N
6	rs11693221	2	66750564	rs113851554	30804566	Biological and clinical insights from genetics of insomnia symptoms.	Insomnia symptoms (never/rarely vs. usually)	129,270 European ancestry cases, 108,357 European ancestry controls	17,140 European ancestry cases, 61,850 European ancestry controls	2p14	MEIS1	MEIS1			ENSG00000143995	NA	NA	rs113851554-T	rs113851554	0	113851554	intron_variant	0	0.057694	1e-43	43		1.14	[1.12-1.17]	Affymetrix [14661600] (imputed)	N
6	rs11693221	2	66750564	rs113851554	30804565	Genome-wide analysis of insomnia in 1,331,010 individuals identifies new risk loci and functional pathways.	Insomnia	651,923 European ancestry males, 679,087 European ancestry females	NA	2p14	NR	MEIS1			ENSG00000143995	NA	NA	rs113851554-T	rs113851554	0	113851554	intron_variant	0	0.0506	2e-51	50.699		1.229	[1.2-1.26]	Affymetrix, Illumina [NR] (imputed)	N
6	rs11693221	2	66750564	rs113851554	30804566	Biological and clinical insights from genetics of insomnia symptoms.	Insomnia symptoms (never/rarely vs. sometimes/usually)	345,022 European ancestry cases, 108,357 European ancestry controls	17,140 European ancestry cases, 61,850 European ancestry controls	2p14	MEIS1	MEIS1			ENSG00000143995	NA	NA	rs113851554-T	rs113851554	0	113851554	intron_variant	0	0.057694	1e-29	29		1.14	[1.12-1.17]	Affymetrix [14661600] (imputed)	N
6	rs11693221	2	66750564	rs113851554	30804565	Genome-wide analysis of insomnia in 1,331,010 individuals identifies new risk loci and functional pathways.	Insomnia	651,923 European ancestry males, 679,087 European ancestry females	NA	2p14	NA	MEIS1			ENSG00000143995	NA	NA	rs113851554-T	rs113851554	0	113851554	intron_variant	0	0.0557	2e-27	26.699	(Female)	1.193	[1.16-1.22]	Affymetrix, Illumina [NR] (imputed)	N
6	rs11693221	2	66750564	rs113851554	30804565	Genome-wide analysis of insomnia in 1,331,010 individuals identifies new risk loci and functional pathways.	Morningness	434,835 European ancestry individuals	NA	2p14		MEIS1			ENSG00000143995	NA	NA	rs113851554-T	rs113851554	0	113851554	intron_variant	0	0.05058	1e-08	8		0.028	[0.018-0.038] unit decrease	Affymetrix, Illumina [11597492] (imputed)	N
6	rs11693221	2	66750564	rs113851554	30531941	GWAS identifies 14 loci for device-measured physical activity and sleep duration.	Sleep duration	91,105 European ancestry individuals	NA	2p14	MEIS1	MEIS1			ENSG00000143995	NA	NA	rs113851554-G	rs113851554	0	113851554	intron_variant	0	0.943	3e-18	17.5229		0.09	[0.07-0.11] SD units increase	NR [9926106] (imputed)	N
6	rs11693221	2	66750564	rs113851554	30120083	Genome-Wide Association Study of Circadian Rhythmicity in 71,500 UK Biobank Participants and Polygenic Association with Mood Instability.	Relative amplitude of rest-activity cycles	77,440 European ancestry individuals	NA	2p14	MEIS1	MEIS1			ENSG00000143995	NA	NA	rs113851554-?	rs113851554	0	113851554	intron_variant	0	NR	6e-11	10.2218		0.0048	unit increase	Affymetrix [7969123] (imputed)	N
6	rs11693221	2	66750564	rs113851554	30696823	Genome-wide association analyses of chronotype in 697,828 individuals provides insights into circadian rhythms.	Morning person	252,287 European ancestry cases, 150,908 European ancestry controls	120,478 European ancestry cases, 127,622 European ancestry controls	2p14	MEIS1	MEIS1			ENSG00000143995	NA	NA	rs113851554-G	rs113851554	0	113851554	intron_variant	0	0.9433	2e-13	12.699		1.05664		Affymetrix [11880941] (imputed)	N
6	rs11693221	2	66750564	rs113851554	30696823	Genome-wide association analyses of chronotype in 697,828 individuals provides insights into circadian rhythms.	Chronotype	449,734 European ancestry individuals	248,098 European ancestry individuals	2p14	MEIS1	MEIS1			ENSG00000143995	NA	NA	rs113851554-G	rs113851554	0	113851554	intron_variant	0	0.9433	2e-13	12.699		1.05548		Affymetrix [11880941] (imputed)	N
6	rs11693221	2	66750564	rs113851554	33239738	Large genome-wide association study identifies three novel risk variants for restless legs syndrome.	Restless legs syndrome	10,257 European ancestry cases, 470,725 European ancestry controls	up to 15,126 European ancestry cases, up to 95,725 European ancestry controls	2p14	MEIS1	MEIS1			ENSG00000143995	NA	NA	rs113851554-T	rs113851554	0	113851554	intron_variant	0	0.07	3e-276	275.523		2.03	[1.99-2.07]	Affymetrix, Illumina [15838848] (imputed)	N
6	rs11693221	2	66785180	rs11679120	30804565	Genome-wide analysis of insomnia in 1,331,010 individuals identifies new risk loci and functional pathways.	Insomnia	651,923 European ancestry males, 679,087 European ancestry females	NA	2p14	NA	MEIS1			ENSG00000143995	NA	NA	rs11679120-A	rs11679120	0	11679120	intron_variant	0	0.04114	4e-27	26.3979	(Male)	1.302	[1.25-1.35]	Affymetrix, Illumina [NR] (imputed)	N
7	rs11128505	3	76221679	rs7636341	32606422	Multi-trait analysis for genome-wide association study of five psychiatric disorders.	Schizophrenia (MTAG)	67,764 individuals	NA	3p12.3	NR	ROBO2			ENSG00000185008	NA	NA	rs7636341-?	rs7636341	0	7636341	intron_variant	0		2e-08	7.69897		NA		NR [8377093]	N
7	rs11128505	3	76264742	rs4856019	32606422	Multi-trait analysis for genome-wide association study of five psychiatric disorders.	Depressive symptoms (MTAG)	955,012 individuals	NA	3p12.3	NR	ROBO2			ENSG00000185008	NA	NA	rs4856019-?	rs4856019	0	4856019	intron_variant	0		2e-09	8.69897		NA		NR [520857]	N
7	rs11128505	3	76269886	rs35261864	26198764	Genome-wide association study of schizophrenia in Ashkenazi Jews.	Schizophrenia	592 Ashkenazi Jewish ancestry cases, 505 Ashkenazi Jewish ancestry controls, 36,989 cases, 113,075 controls	NA	3p12.3	NR	ROBO2			ENSG00000185008	NA	NA	rs35261864-C	rs35261864	0	35261864	intron_variant	0	NR	6e-06	5.22185		1.05263	[NR]	Illumina [7158791] (imputed)	N
8	rs6852351	4	27974059	rs2058575	30038396	Gene discovery and polygenic prediction from a genome-wide association study of educational attainment in 1.1 million individuals.	Highest math class taken	430,445 European ancestry individuals	NA	4p15.1	Intergenic					NA	NA	rs2058575-G	rs2058575	0	2058575	intron_variant	1	0.3273	5e-10	9.30103		0.015	[0.01-0.02] unit decrease	Affymetrix, Illumina [10000000] (imputed)	N
8	rs796217750	4	27977635	rs4692267	30038396	Gene discovery and polygenic prediction from a genome-wide association study of educational attainment in 1.1 million individuals.	Highest math class taken (MTAG)	811,539 European ancestry individuals	NA	4p15.1	Intergenic					NA	NA	rs4692267-T	rs4692267	0	4692267	intron_variant	1	0.7436	5e-13	12.301	(MTAG)	0.0137	[0.01-0.0174] unit increase	Affymetrix, Illumina [7100000] (imputed)	N
8	rs796217750	4	27978761	rs9993636	30038396	Gene discovery and polygenic prediction from a genome-wide association study of educational attainment in 1.1 million individuals.	Self-reported math ability (MTAG)	670,471 European ancestry individuals	NA	4p15.1	Intergenic					NA	NA	rs9993636-T	rs9993636	0	9993636	intron_variant	1	0.7366	1e-11	11	(MTAG)	0.0138	[0.0099-0.0177] unit increase	Affymetrix, Illumina [7100000] (imputed)	N
8	rs796217750	4	27978761	rs9993636	30038396	Gene discovery and polygenic prediction from a genome-wide association study of educational attainment in 1.1 million individuals.	Self-reported math ability	564,698 European ancestry individuals	NA	4p15.1	Intergenic					NA	NA	rs9993636-C	rs9993636	0	9993636	intron_variant	1	0.2634	9e-11	10.0458		0.0144	[0.01-0.019] unit decrease	Affymetrix, Illumina [10000000] (imputed)	N
8	rs796217750	4	28026260	rs718794	30019117	The coexistence of copy number variations (CNVs) and single nucleotide polymorphisms (SNPs) at a locus can result in distorted calculations of the significance in associating SNPs to disease.	Adolescent idiopathic scoliosis	196 cases, 303 controls	NA	4p15.1	NR					NA	NA	rs718794-?	rs718794	0	718794	intergenic_variant	1	NR	4e-06	5.39794		NA		Affymetrix [NR]	N
8	rs796217750	4	28027176	rs12642744	30643251	Association studies of up to 1.2 million individuals yield new insights into the genetic etiology of tobacco and alcohol use.	Smoking initiation (ever regular vs never regular)	up to 1,232,091 European ancestry individuals	NA	4p15.1	NR					NA	NA	rs12642744-T	rs12642744	0	12642744	intergenic_variant	1	0.744	3e-08	7.52288	(Conditioned on chr4:28822284, chr4:29082156, chr4:28246049)	0.0165908	[0.011-0.022] unit decrease	NR [~ 10000000] (imputed)	N
8	rs796217750	4	28062966	rs10020574	30643258	Genome-wide association analyses of risk tolerance and risky behaviors in over 1 million individuals identify hundreds of loci and shared genetic influences.	Smoking status (ever vs never smokers)	518,633 European ancestry individuals	NA	4p15.1	STIM2					NA	NA	rs10020574-C	rs10020574	0	10020574	intergenic_variant	1	0.2601	2e-08	7.69897		0.0128474	[0.0084-0.0173] unit increase	Affymetrix [11514654] (imputed)	N
8	rs796217750	4	28079843	rs2160114	30643251	Association studies of up to 1.2 million individuals yield new insights into the genetic etiology of tobacco and alcohol use.	Smoking initiation (ever regular vs never regular) (MTAG)	up to 1,359,002 European ancestry individuals	NA	4p15.1	NR					NA	NA	rs2160114-T	rs2160114	0	2160114	intergenic_variant	1	0.746	3e-14	13.5229		0.00936896	[0.0069-0.0118] unit decrease	NR [9732723] (imputed)	N
9	rs13109404	4	102865304	rs13126505	23128233	Host-microbe interactions have shaped the genetic architecture of inflammatory bowel disease.	Crohn's disease	Up to 12,924 European ancestry cases, up to 21,442 European ancestry controls	Up to 25,683 European ancestry cases, up to 17,015 European ancestry controls	4q24	intergenic	BANK1			ENSG00000153064	NA	NA	rs13126505-A	rs13126505	0	13126505	intron_variant	0	0.096	2e-12	11.699		1.172	[1.10-1.248]	Affymetrix, Illumina [1230000] (imputed)	N
9	rs13109404	4	102865304	rs13126505	28067908	Genome-wide association study implicates immune activation of multiple integrin genes in inflammatory bowel disease.	Crohn's disease	12,194 European and unknown ancestry cases, 28,072 European and unknown ancestry controls	NA	4q24	NFKB1, SLC39A8, BANK1	BANK1			ENSG00000153064	NA	NA	rs13126505-?	rs13126505	0	13126505	intron_variant	0		4e-08	7.39794		NA		Illumina [9560910] (imputed)	N
9	rs13109404	4	102865304	rs13126505	28067908	Genome-wide association study implicates immune activation of multiple integrin genes in inflammatory bowel disease.	Inflammatory bowel disease	25,042 European and unknown ancestry cases, 34,915 European and unknown ancestry controls	NA	4q24	NFKB1, SLC39A8, BANK1	BANK1			ENSG00000153064	NA	NA	rs13126505-?	rs13126505	0	13126505	intron_variant	0		4e-06	5.39794		NA		Illumina [9725440] (imputed)	N
9	rs13109404	4	102865304	rs13126505	26192919	Association analyses identify 38 susceptibility loci for inflammatory bowel disease and highlight shared genetic risk across populations.	Inflammatory bowel disease	12,882 European ancestry cases, 21,770 European ancestry controls	25,273 European ancestry cases, 26,715 European ancestry controls, 548 Iranian ancestry cases, 342 Iranian ancestry control, 1,423 Indian ancestry cases, 990 Indian ancestry controls, 2,824 East Asian ancestry cases, 3,719 East Asian ancestry controls	4q24	NR	BANK1			ENSG00000153064	NA	NA	rs13126505-A	rs13126505	0	13126505	intron_variant	0	0.06306	1e-10	10	(EA)	1.13715	[1.1-1.18]	Affymetrix, Illumina [~ 9000000] (imputed)	N
9	rs13109404	4	102865304	rs13126505	29942086	Genome-wide association meta-analysis in 269,867 individuals identifies new genetic and functional links to intelligence.	Intelligence	269,867 European ancestry individuals	NA	4q24	NR	BANK1			ENSG00000153064	NA	NA	rs13126505-A	rs13126505	0	13126505	intron_variant	0	NR	6e-16	15.2218		8.086	z-score decrease	Affymetrix, Illumina [9295118] (imputed)	N
9	rs13109404	4	102865304	rs13126505	33414549	Investigating the genetic architecture of noncognitive skills using GWAS-by-subtraction.	Cognitive aspects of educational attainment	257,700 European ancestry individuals	NA	4q24	NR	BANK1			ENSG00000153064	NA	NA	rs13126505-G	rs13126505	0	13126505	intron_variant	0	0.0616302	3e-16	15.5229		0.107319	[0.082-0.133] unit increase	Affymetrix, Illumina, Perlegen [7305956] (imputed)	N
9	rs13109404	4	102896591	rs13109404	30804565	Genome-wide analysis of insomnia in 1,331,010 individuals identifies new risk loci and functional pathways.	Sleep duration	384,317 European ancestry individuals	NA	4q24		BANK1			ENSG00000153064	NA	NA	rs13109404-G	rs13109404	0	13109404	intron_variant	0	0.07041	1e-11	11		0.03256	[0.023-0.042] unit decrease	Affymetrix, Illumina [10862567] (imputed)	N
9	rs13109404	4	102896591	rs13109404	30846698	Genome-wide association study identifies genetic loci for self-reported habitual sleep duration supported by accelerometer-derived estimates.	Sleep duration	446,118 European ancestry individuals	47,180 adults, 10,554 children or adolescents	4q24	NR	BANK1			ENSG00000153064	NA	NA	rs13109404-T	rs13109404	0	13109404	intron_variant	0	NR	9e-11	10.0458		1.716	unit increase	Affymetrix [14661600] (imputed)	N
9	rs13109404	4	102896591	rs13109404	33067605	Genomic and drug target evaluation of 90 cardiovascular proteins in 30,931 individuals.	Pappalysin-1 levels	21,758 European ancestry individuals	9,173 individuals	4q24		BANK1			ENSG00000153064	NA	NA	rs13109404-T	rs13109404	0	13109404	intron_variant	0	0.94	4e-11	10.3979		0.1387	unit decrease	Affymetrix, Illumina [20300000] (imputed)	N
9	rs13109404	4	102896591	rs13109404	33830993	Sex-stratified genome-wide association study of multisite chronic pain in UK Biobank.	Multisite chronic pain	387,649 British ancestry individuals	NA	4q24	BANK1	BANK1			ENSG00000153064	NA	NA	rs13109404-?	rs13109404	0	13109404	intron_variant	0	NR	1e-09	9		NA	[NR]	NR [NR] (imputed)	N
9	rs13109404	4	102921704	rs13127398	30595370	Leveraging Polygenic Functional Enrichment to Improve GWAS Power.	Cardiovascular disease	approximately 459,000 European ancestry individuals	NA	4q24		BANK1			ENSG00000153064	NA	NA	rs13127398-?	rs13127398	0	13127398	intron_variant	0	NR	7e-16	15.1549		NA		NR [~ 8900000] (imputed)	N
9	rs13109404	4	102926923	rs34592089	31676860	Genome-wide association analysis of 19,629 individuals identifies variants influencing regional brain volumes and refines their genetic co-architecture with cognitive and mental health traits.	Brain region volumes	19,629 British ancestry individuals	NA	4q24	NR	BANK1			ENSG00000153064	NA	NA	rs34592089-?	rs34592089	0	34592089	intron_variant	0	NR	3e-13	12.5229	(left accumbens area)	NA		NR [9227495] (imputed)	N
9	rs13109404	4	102926923	rs34592089	31676860	Genome-wide association analysis of 19,629 individuals identifies variants influencing regional brain volumes and refines their genetic co-architecture with cognitive and mental health traits.	Brain region volumes	19,629 British ancestry individuals	NA	4q24	NR	BANK1			ENSG00000153064	NA	NA	rs34592089-?	rs34592089	0	34592089	intron_variant	0	NR	3e-08	7.52288	(white matter)	NA		NR [9227495] (imputed)	N
9	rs13109404	4	102926923	rs34592089	31676860	Genome-wide association analysis of 19,629 individuals identifies variants influencing regional brain volumes and refines their genetic co-architecture with cognitive and mental health traits.	Brain region volumes	19,629 British ancestry individuals	NA	4q24	NR	BANK1			ENSG00000153064	NA	NA	rs34592089-?	rs34592089	0	34592089	intron_variant	0	NR	7e-10	9.1549	(right accumbens area)	NA		NR [9227495] (imputed)	N
9	rs13109404	4	102926923	rs34592089	29326435	A combined analysis of genetically correlated traits identifies 187 loci and a role for neurogenesis and myelination in intelligence.	Intelligence (MTAG)	120,934 British ancestry individuals, 127,548 individuals	NA	4q24	ENSG00000251309	BANK1			ENSG00000153064	NA	NA	rs34592089-A	rs34592089	0	34592089	intron_variant	0	NR	1e-12	12		0.0463485	[0.034-0.059] unit decrease	Affymetrix [NR]	N
9	rs13109404	4	102926923	rs34592089	26192919	Association analyses identify 38 susceptibility loci for inflammatory bowel disease and highlight shared genetic risk across populations.	Crohn's disease	5,956 European ancestry cases, 14,927 European ancestry controls	14,594 European ancestry cases, 26,715 European ancestry controls, 151 Iranian ancestry cases, 342 Iranian ancestry controls, 184 Indian ancestry cases, 990 Indian ancestry controls, 1,690 East Asian ancestry cases, 3,719 East Asian ancestry controls	4q24	NR	BANK1			ENSG00000153064	NA	NA	rs34592089-?	rs34592089	0	34592089	intron_variant	0	NR	1e-15	15	(EA)	NA		Affymetrix, Illumina [~ 9000000] (imputed)	N
9	rs13109404	4	102926923	rs34592089	31879980	Ordered multinomial regression for genetic association analysis of ordinal phenotypes at Biobank scale.	Hypertension	30,822 British ancestry normal blood pressure individuals, 25,242 British ancestry elevated blood pressure individuals, 50,461 British ancestry stage 1 hypertension individuals, 75,286 British ancestry stage 2 hypertension individuals, 3,754 British ancestry hypertension crisis individuals	NA	4q24	BANK1	BANK1			ENSG00000153064	NA	NA	rs34592089-?	rs34592089	0	34592089	intron_variant	0	NR	1e-09	9		0.0771914	NR unit increase	Affymetrix [464137]	N
9	rs13109404	4	102926923	rs34592089	29844566	Study of 300,486 individuals identifies 148 independent genetic loci influencing general cognitive function.	General cognitive ability	up to 300,486 European ancestry individuals	NA	4q24	ENSG00000251309	BANK1			ENSG00000153064	NA	NA	rs34592089-A	rs34592089	0	34592089	intron_variant	0	NR	3e-16	15.5229		8.166	z-score decrease	Affymetrix, Illumina [at least 2500000] (imputed)	N
9	rs13109404	4	102926923	rs34592089	33462484	Genetics of 35 blood and urine biomarkers in the UK Biobank.	Aspartate aminotransferase levels	341,246 European ancestry individuals, 5,982 African ancestry individuals, 7,313 South Asian ancestry individuals	NA	4q24	NR	BANK1			ENSG00000153064	NA	NA	rs34592089-A	rs34592089	0	34592089	intron_variant	0	NR	3e-27	26.5229		0.0545	[0.045-0.064] unit increase	Affymetrix [9000000] (imputed)	N
9	rs13109404	4	102926923	rs34592089	33462484	Genetics of 35 blood and urine biomarkers in the UK Biobank.	Apolipoprotein A1 levels	311,601 European ancestry individuals, 5,550 African ancestry individuals, 6,682 South Asian ancestry individuals	NA	4q24	NR	BANK1			ENSG00000153064	NA	NA	rs34592089-A	rs34592089	0	34592089	intron_variant	0	NR	2e-41	40.699		0.0709	[0.061-0.081] unit decrease	Affymetrix [9000000] (imputed)	N
9	rs13109404	4	102926923	rs34592089	33462484	Genetics of 35 blood and urine biomarkers in the UK Biobank.	Calcium levels	313,387 European ancestry individuals, 5,576 African ancestry individuals, 6,696 South Asian ancestry individuals	NA	4q24	NR	BANK1			ENSG00000153064	NA	NA	rs34592089-A	rs34592089	0	34592089	intron_variant	0	NR	6e-30	29.2218		0.0598	[0.049-0.07] unit decrease	Affymetrix [9000000] (imputed)	N
9	rs13109404	4	102926923	rs34592089	33462484	Genetics of 35 blood and urine biomarkers in the UK Biobank.	Serum albumin level	313,032 European ancestry individuals, 5,573 African ancestry individuals, 6,687 South Asian ancestry individuals	NA	4q24	NR	BANK1			ENSG00000153064	NA	NA	rs34592089-A	rs34592089	0	34592089	intron_variant	0	NR	2e-24	23.699		0.0535	[0.043-0.064] unit decrease	Affymetrix [9000000] (imputed)	N
9	rs13109404	4	102926923	rs34592089	33462484	Genetics of 35 blood and urine biomarkers in the UK Biobank.	High density lipoprotein cholesterol levels	313,372 European ancestry individuals, 5,573 African ancestry individuals, 6,689 South Asian ancestry individuals	NA	4q24	NR	BANK1			ENSG00000153064	NA	NA	rs34592089-A	rs34592089	0	34592089	intron_variant	0	NR	3e-51	50.5229		0.0791	[0.069-0.089] unit decrease	Affymetrix [9000000] (imputed)	N
9	rs13109404	4	102926923	rs34592089	33462484	Genetics of 35 blood and urine biomarkers in the UK Biobank.	Low density lipoprotein cholesterol levels	341,875 European ancestry individuals, 6,003 African ancestry individuals, 7,319 South Asian ancestry individuals	NA	4q24	NR	BANK1			ENSG00000153064	NA	NA	rs34592089-A	rs34592089	0	34592089	intron_variant	0	NR	4e-09	8.39794		0.0295	[0.02-0.039] unit decrease	Affymetrix [9000000] (imputed)	N
9	rs13109404	4	102926923	rs34592089	33462484	Genetics of 35 blood and urine biomarkers in the UK Biobank.	Total cholesterol levels	342,508 European ancestry individuals, 6,014 African ancestry individuals, 7,336 South Asian ancestry individuals	NA	4q24	NR	BANK1			ENSG00000153064	NA	NA	rs34592089-A	rs34592089	0	34592089	intron_variant	0	NR	2e-23	22.699		0.0502	[0.04-0.06] unit decrease	Affymetrix [9000000] (imputed)	N
9	rs13109404	4	102926923	rs34592089	33462484	Genetics of 35 blood and urine biomarkers in the UK Biobank.	Urate levels	342,087 European ancestry individuals, 6,011 African ancestry individuals, 7,328 South Asian ancestry individuals	NA	4q24	NR	BANK1			ENSG00000153064	NA	NA	rs34592089-A	rs34592089	0	34592089	intron_variant	0	NR	1e-10	10		0.0325	[0.023-0.042] unit decrease	Affymetrix [9000000] (imputed)	N
9	rs13109404	4	103001649	rs1813006	29326435	A combined analysis of genetically correlated traits identifies 187 loci and a role for neurogenesis and myelination in intelligence.	Intelligence (MTAG)	120,934 British ancestry individuals, 127,548 individuals	NA	4q24	BANK1	BANK1 - SEC24D	ENSG00000153064	ENSG00000150961		5680	16642331	rs1813006-T	rs1813006	0	1813006	intergenic_variant	1	NR	2e-13	12.699		0.0474077	[0.035-0.06] unit decrease	Affymetrix [NR]	N
9	rs13109404	4	103001649	rs1813006	32327693	Predicted loss and gain of function mutations in ACO1 are associated with erythropoiesis.	Hemoglobin levels	684,122 European ancestry individuals	NA	4q24	SLC39A8	BANK1 - SEC24D	ENSG00000153064	ENSG00000150961		5680	16642331	rs1813006-T	rs1813006	0	1813006	intergenic_variant	1		1e-17	17		0.045	[NR] unit increase	Affymetrix, Illumina [43000000] (imputed)	N
9	rs6855246	4	103112470	rs6855246	30586737	Genome-Wide Association Trans-Ethnic Meta-Analyses Identifies Novel Associations Regulating Coagulation Factor VIII and von Willebrand Factor Plasma Levels.	vWF levels	42,379 European ancestry individuals, 3,700 African American individuals, 275 Hispanic individuals	NA	4q24	SLC39A8	NA - SLC39A8		ENSG00000138821		NA	59767	rs6855246-A	rs6855246	0	6855246	intergenic_variant	1	0.92	9e-10	9.04576		0.034	NR unit decrease	Affymetrix, Illumina [10537485] (imputed)	N
9	rs6855246	4	103112470	rs6855246	31676860	Genome-wide association analysis of 19,629 individuals identifies variants influencing regional brain volumes and refines their genetic co-architecture with cognitive and mental health traits.	Brain region volumes	19,629 British ancestry individuals	NA	4q24	NR	NA - SLC39A8		ENSG00000138821		NA	59767	rs6855246-?	rs6855246	0	6855246	intergenic_variant	1	NR	2e-12	11.699	(left accumbens area)	NA		NR [9227495] (imputed)	N
9	rs6855246	4	103112470	rs6855246	31676860	Genome-wide association analysis of 19,629 individuals identifies variants influencing regional brain volumes and refines their genetic co-architecture with cognitive and mental health traits.	Brain region volumes	19,629 British ancestry individuals	NA	4q24	NR	NA - SLC39A8		ENSG00000138821		NA	59767	rs6855246-?	rs6855246	0	6855246	intergenic_variant	1	NR	5e-09	8.30103	(white matter)	NA		NR [9227495] (imputed)	N
9	rs6855246	4	103112470	rs6855246	31676860	Genome-wide association analysis of 19,629 individuals identifies variants influencing regional brain volumes and refines their genetic co-architecture with cognitive and mental health traits.	Brain region volumes	19,629 British ancestry individuals	NA	4q24	NR	NA - SLC39A8		ENSG00000138821		NA	59767	rs6855246-?	rs6855246	0	6855246	intergenic_variant	1	NR	9e-11	10.0458	(right accumbens area)	NA		NR [9227495] (imputed)	N
9	rs6855246	4	103112470	rs6855246	29326435	A combined analysis of genetically correlated traits identifies 187 loci and a role for neurogenesis and myelination in intelligence.	Intelligence (MTAG)	120,934 British ancestry individuals, 127,548 individuals	NA	4q24	SLC39A8	NA - SLC39A8		ENSG00000138821		NA	59767	rs6855246-A	rs6855246	0	6855246	intergenic_variant	1	NR	9e-13	12.0458		0.0395851	[0.029-0.05] unit increase	Affymetrix [NR]	N
9	rs6855246	4	103112470	rs6855246	28540026	Meta-analysis of GWAS of over 16,000 individuals with autism spectrum disorder highlights a novel locus at 10q24.32 and a significant overlap with schizophrenia.	Autism spectrum disorder or schizophrenia	schizophrenia cases and controls (see Ripke, 2014), up to 6,197 European ancestry ASD cases, up to 7,377 European ancestry controls, up to 1,190 ASD cases, up to 1,190 controls	NA	4q24	intergenic	NA - SLC39A8		ENSG00000138821		NA	59767	rs6855246-?	rs6855246	0	6855246	intergenic_variant	1		1e-09	9		1.13636	[1.1-1.19]	Affymetrix, Illumina [NR]	N
9	rs6855246	4	103112470	rs6855246	32193296	The genetic architecture of the human cerebral cortex.	Cortical surface area	33,992 European ancestry individuals	14,727 European ancestry individuals, 2,943 individuals	4q24	NR	NA - SLC39A8		ENSG00000138821		NA	59767	rs6855246-A	rs6855246	0	6855246	intergenic_variant	1	0.92	5e-08	7.30103	(Temporal Pole)	2.44214	[1.57-3.32] unit increase	Affymetrix, Illumina [NR]	N
9	rs6855246	4	103112470	rs6855246	30804565	Genome-wide analysis of insomnia in 1,331,010 individuals identifies new risk loci and functional pathways.	Insomnia	651,923 European ancestry males, 679,087 European ancestry females	NA	4q24	NA	NA - SLC39A8		ENSG00000138821		NA	59767	rs6855246-G	rs6855246	0	6855246	intergenic_variant	1	0.0836	9e-14	13.0458	(Female)	1.10619	[1.08-1.13]	Affymetrix, Illumina [NR] (imputed)	N
9	rs6855246	4	103112470	rs6855246	29844566	Study of 300,486 individuals identifies 148 independent genetic loci influencing general cognitive function.	General cognitive ability	up to 300,486 European ancestry individuals	NA	4q24	SLC39A8	NA - SLC39A8		ENSG00000138821		NA	59767	rs6855246-A	rs6855246	0	6855246	intergenic_variant	1	NR	2e-14	13.699		7.676	z-score increase	Affymetrix, Illumina [at least 2500000] (imputed)	N
9	rs13107325	4	103146888	rs35225200	29912962	Novel genetic associations for blood pressure identified via gene-alcohol interaction in up to 570K individuals across multiple ancestries.	Mean arterial pressure x alcohol consumption interaction (2df test)	91,110 European ancestry drinkers and non-drinkers, 21,416 African American or Afro-Caribbean drinkers and non-drinkers, 12,365 Asian ancestry drinkers and non-drinkers, 8,470 Hispanic or Latin American drinkers and non-drinkers	237,996 European ancestry drinkers, 2,280 African American drinkers, 54,080 Asian ancestry drinkers, 6,448 Hispanic drinkers, 43,315 European ancestry non-drinkers, 2,761 African ancestry non-drinkers, 86,943 Asian ancestry non-drinkers, 6,923 Hispanic non-drinkers	4q24	SLC39A8	NA - SLC39A8		ENSG00000138821		NA	25349	rs35225200-A	rs35225200	0	35225200	intergenic_variant	1	0.93	1e-12	12	(AA, EA)	NA		Affymetrix, Illumina [up to 39321347] (imputed)	N
9	rs13107325	4	103146888	rs35225200	28540026	Meta-analysis of GWAS of over 16,000 individuals with autism spectrum disorder highlights a novel locus at 10q24.32 and a significant overlap with schizophrenia.	Autism spectrum disorder or schizophrenia	schizophrenia cases and controls (see Ripke, 2014), up to 6,197 European ancestry ASD cases, up to 7,377 European ancestry controls, up to 1,190 ASD cases, up to 1,190 controls	NA	4q24	BANK1, SLC39A8	NA - SLC39A8		ENSG00000138821		NA	25349	rs35225200-?	rs35225200	0	35225200	intergenic_variant	1		2e-12	11.699		1.13636	[1.1-1.18]	Affymetrix, Illumina [NR]	N
9	rs13107325	4	103146888	rs35225200	31374203	Pleiotropic Meta-Analysis of Cognition, Education, and Schizophrenia Differentiates Roles of Early Neurodevelopmental and Adult Synaptic Pathways.	Cognitive ability, years of educational attainment or schizophrenia (pleiotropy)	328,917 individuals with educational attainment measurements, 107,207 individuals with cognitive ability measurements, 77,096 European ancestry schizophrenia cases, 43,456 European ancestry controls	NA	4q24	SLC39A8	NA - SLC39A8		ENSG00000138821		NA	25349	rs35225200-?	rs35225200	0	35225200	intergenic_variant	1	NR	4e-13	12.3979		0.023883	[0.017-0.03] unit increase	NR [7306098]	N
9	rs13107325	4	103146888	rs35225200	33510174	Genome-wide meta-analysis of muscle weakness identifies 15 susceptibility loci in older men and women.	Low hand grip strength (60 years and older) (EWGSOP)	14,007 European ancestry male cases, 107,048 European ancestry male controls	NA	4q24	SLC39A8	NA - SLC39A8		ENSG00000138821		NA	25349	rs35225200-C	rs35225200	0	35225200	intergenic_variant	1	0.08	3e-08	7.52288		0.1289	unit increase	Affymetrix, Illumina [9464541] (imputed)	N
9	rs13107325	4	103146888	rs35225200	31835028	Genomic Relationships, Novel Loci, and Pleiotropic Mechanisms across Eight Psychiatric Disorders.	Anorexia nervosa, attention-deficit/hyperactivity disorder, autism spectrum disorder, bipolar disorder, major depression, obsessive-compulsive disorder, schizophrenia, or Tourette syndrome (pleiotropy)	19,009 European ancestry ADHD cases, 3,495 European ancestry anorexia cases, 18,381 European ancestry autism cases, 20,352 European ancestry bipolar disorder cases, 130,664 European ancestry major depression cases, 2,688 European ancestry OCD cases, 33,640 European ancestry schizophrenia cases, 4,645 European ancestry Tourette's cases, 494,162 European ancestry controls	NA	4q24	SLC39A8	NA - SLC39A8		ENSG00000138821		NA	25349	rs35225200-?	rs35225200	0	35225200	intergenic_variant	1		1e-10	10		NA		NR [6786993] (imputed)	N
9	rs13107325	4	103146890	rs35518360	25056061	Biological insights from 108 schizophrenia-associated genetic loci.	Schizophrenia	32,405 European ancestry cases, 42,221 European ancestry controls, 1,235 European ancestry cases and 1,235 European ancestry controls from 1235 parent-offspring trios, 1,836 East Asian ancestry cases, 3,383 East Asian ancestry controls	1,513 European ancestry cases, 66,236 European ancestry controls	4q24	SLC39A8	LINC02498 - SLC39A8	ENSG00000283083	ENSG00000138821		91476147	25347	rs35518360-T	rs35518360	0	35518360	intergenic_variant	1	0.078	8e-15	14.0969		1.16686	[1.12-1.21]	Affymetrix, Illumina [9005918] (imputed)	N
9	rs13107325	4	103146890	rs35518360	28552196	Whole-Genome Sequencing Coupled to Imputation Discovers Genetic Signals for Anthropometric Traits.	Body mass index	1,249 whole genome sequenced European ancestry individuals, 3,538 whole genome sequenced individuals, 46,635 European ancestry individuals, 472 Carlantino (founder/genetic isolate) individuals, 1,170 Friuli Venezia Giulia (founder/genetic isolate) individuals, 1,019 Mylopotamos (founder/genetic isolate) individuals, 932 Pomak (founder/genetic isolate) individuals, 1,778 Val Borbera (founder/genet…	209,191 European ancestry individuals	4q24	SLC39A8	LINC02498 - SLC39A8	ENSG00000283083	ENSG00000138821		91476147	25347	rs35518360-A	rs35518360	0	35518360	intergenic_variant	1	0.9141	4e-06	5.39794		0.055	[0.032-0.078] unit decrease	Affymetrix, Illumina, Perlegen [15844966] (imputed)	N
9	rs13107325	4	103146890	rs35518360	33067605	Genomic and drug target evaluation of 90 cardiovascular proteins in 30,931 individuals.	ST2 protein levels	21,758 European ancestry individuals	9,173 individuals	4q24		LINC02498 - SLC39A8	ENSG00000283083	ENSG00000138821		91476147	25347	rs35518360-A	rs35518360	0	35518360	intergenic_variant	1	0.93	4e-10	9.39794		0.1109	unit decrease	Affymetrix, Illumina [20300000] (imputed)	N
9	rs13107325	4	103188709	rs13107325	21909110	Genome-wide association study identifies six new loci influencing pulse pressure and mean arterial pressure.	Blood pressure	74,064 European ancestry individuals	48,607 European ancestry individuals	4q24	SLC39A8	SLC39A8			ENSG00000138821	NA	NA	rs13107325-T	rs13107325	0	13107325	missense_variant	0	0.12	1e-10	10	(Mean Arterial Pressure)	0.633	[0.44-0.82] mmHg decrease	Affymetrix, Illumina, Perlegen [NR] (imputed)	N
9	rs13107325	4	103188709	rs13107325	20686565	Biological, clinical and population relevance of 95 loci for blood lipids.	HDL cholesterol	99,900 European ancestry individuals	NA	4q24	SLC39A8	SLC39A8			ENSG00000138821	NA	NA	rs13107325-T	rs13107325	0	13107325	missense_variant	0	0.07	7e-11	10.1549		0.84	[0.53-1.15] mg/dL decrease	Affymetrix, Illumina, Perlegen [~ 2600000] (imputed)	N
9	rs13107325	4	103188709	rs13107325	30595370	Leveraging Polygenic Functional Enrichment to Improve GWAS Power.	Balding type 1	approximately 208,000 European ancestry individuals	NA	4q24		SLC39A8			ENSG00000138821	NA	NA	rs13107325-?	rs13107325	0	13107325	missense_variant	0	NR	2e-10	9.69897		NA		NR [~ 8900000] (imputed)	N
9	rs13107325	4	103188709	rs13107325	27618447	Trans-ancestry meta-analyses identify rare and common variants associated with blood pressure and hypertension.	Systolic blood pressure	up to 165,276 European ancestry individuals, up to 27,487 South Asian ancestry individuals	up to 125,713 European ancestry individuals, up to 2,641 South Asian ancestry individuals, 4,632 Hispanic individuals, 22,077 African American individuals	4q24	SLC39A8	SLC39A8			ENSG00000138821	NA	NA	rs13107325-T	rs13107325	0	13107325	missense_variant	0	0.0603	1e-07	7		0.042	unit decrease	Illumina [242296]	N
9	rs13107325	4	103188709	rs13107325	31589552	Genome-Wide Association Study of the Metabolic Syndrome in UK Biobank.	Metabolic syndrome	291,107 European ancestry individuals	NA	4q24	SLC39A8	SLC39A8			ENSG00000138821	NA	NA	rs13107325-T	rs13107325	0	13107325	missense_variant	0	0.0748556	4e-10	9.39794		0.0760904	[0.052-0.1] unit increase	Affymetrix [9463307] (imputed)	N
9	rs13107325	4	103188709	rs13107325	30593698	Genomics of body fat percentage may contribute to sex bias in anorexia nervosa.	Body fat percentage	70,700 European ancestry female individuals, 85,261 European ancestry male individuals	NA	4q24	NR	SLC39A8			ENSG00000138821	NA	NA	rs13107325-?	rs13107325	0	13107325	missense_variant	0	NR	4e-10	9.39794	(male)	0.30825	[0.21-0.4] unit increase	Affymetrix [7794483] (imputed)	N
9	rs13107325	4	103188709	rs13107325	30593698	Genomics of body fat percentage may contribute to sex bias in anorexia nervosa.	Body fat percentage	70,700 European ancestry female individuals, 85,261 European ancestry male individuals	NA	4q24	NR	SLC39A8			ENSG00000138821	NA	NA	rs13107325-?	rs13107325	0	13107325	missense_variant	0	NR	5e-10	9.30103		0.25064	[0.17-0.33] unit increase	Affymetrix [7794483] (imputed)	N
9	rs13107325	4	103188709	rs13107325	30926973	Multi-ancestry genome-wide gene-smoking interaction study of 387,272 individuals identifies new loci associated with serum lipids.	HDL cholesterol levels	up to 23,761 African ancestry individuals, 13,171 Asian ancestry individuals, up to 90,272 European ancestry individuals, 6,620 Hispanic individuals	NA	4q24		SLC39A8			ENSG00000138821	NA	NA	rs13107325-T	rs13107325	0	13107325	missense_variant	0	0.0723	2e-06	5.69897		0.0123	[0.0072-0.0174] unit decrease	Affymetrix, Illumina, Perlegen [NR] (imputed)	N
9	rs13107325	4	103188709	rs13107325	30643258	Genome-wide association analyses of risk tolerance and risky behaviors in over 1 million individuals identify hundreds of loci and shared genetic influences.	Risk-taking tendency (4-domain principal component model)	315,894 European ancestry individuals	NA	4q24	SLC39A8	SLC39A8			ENSG00000138821	NA	NA	rs13107325-T	rs13107325	0	13107325	missense_variant	0	0.0734	4e-13	12.3979		0.0359132	[0.026-0.046] unit decrease	Affymetrix [~ 11515000] (imputed)	N
9	rs13107325	4	103188709	rs13107325	30578418	Trans-ethnic association study of blood pressure determinants in over 750,000 individuals.	Systolic blood pressure	365,998 European ancestry individuals, 63,490 African ancestry individuals, 22,802 Hispanic individuals, 4,792 Asian ancestry individuals, 2,695 Native American ancestry individuals	299,024 European ancestry individuals, 17,277 individuals	4q24	SLC39A8	SLC39A8			ENSG00000138821	NA	NA	rs13107325-T	rs13107325	0	13107325	missense_variant	0	0.0752	1e-17	17		0.5532	[0.43-0.68] mmHg decrease	Affymetrix [NR] (imputed)	N
9	rs13107325	4	103188709	rs13107325	30643258	Genome-wide association analyses of risk tolerance and risky behaviors in over 1 million individuals identify hundreds of loci and shared genetic influences.	Alcohol consumption (drinks per week)	414,343 European ancestry individuals	NA	4q24	SLC39A8	SLC39A8			ENSG00000138821	NA	NA	rs13107325-T	rs13107325	0	13107325	missense_variant	0	0.0744	1e-24	24		0.0435775	[0.035-0.052] unit decrease	Affymetrix [11514936] (imputed)	N
9	rs13107325	4	103188709	rs13107325	30573740	Dissection of genetic variation and evidence for pleiotropy in male pattern baldness.	Male-pattern baldness	205,327 European ancestry males	NA	4q24	NR	SLC39A8			ENSG00000138821	NA	NA	rs13107325-T	rs13107325	0	13107325	missense_variant	0	0.0758327	4e-20	19.3979		0.0535076	[0.042-0.065] unit decrease	NR [19129689] (imputed)	N
9	rs13107325	4	103188709	rs13107325	30578418	Trans-ethnic association study of blood pressure determinants in over 750,000 individuals.	Diastolic blood pressure	365,998 European ancestry individuals, 63,490 African ancestry individuals, 22,802 Hispanic individuals, 4,792 Asian ancestry individuals, 2,695 Native American ancestry individuals	299,024 European ancestry individuals, 17,277 individuals	4q24	SLC39A8	SLC39A8			ENSG00000138821	NA	NA	rs13107325-T	rs13107325	0	13107325	missense_variant	0	0.3032	8e-12	11.0969		0.322	[0.23-0.41] mmHg decrease	Affymetrix [NR] (imputed)	N
9	rs13107325	4	103188709	rs13107325	29381148	Trans-ethnic analysis of metabochip data identifies two new loci associated with BMI.	Body mass index	35,606 African American individuals, 26,048 Hispanic/Latino individuals, 22,466 Asian or Native Hawaiian ancestry individuals, 17,859 European ancestry individuals, 535 Native American individuals	NA	4q24	SLC39A8	SLC39A8			ENSG00000138821	NA	NA	rs13107325-A	rs13107325	0	13107325	missense_variant	0		8e-06	5.09691		0.011	unit increase	Illumina [at least 200000]	N
9	rs13107325	4	103188709	rs13107325	31676860	Genome-wide association analysis of 19,629 individuals identifies variants influencing regional brain volumes and refines their genetic co-architecture with cognitive and mental health traits.	Brain region volumes	19,629 British ancestry individuals	NA	4q24	NR	SLC39A8			ENSG00000138821	NA	NA	rs13107325-?	rs13107325	0	13107325	missense_variant	0	NR	2e-18	17.699	(left accumbens area)	NA		NR [9227495] (imputed)	N
9	rs13107325	4	103188709	rs13107325	31676860	Genome-wide association analysis of 19,629 individuals identifies variants influencing regional brain volumes and refines their genetic co-architecture with cognitive and mental health traits.	Brain region volumes	19,629 British ancestry individuals	NA	4q24	NR	SLC39A8			ENSG00000138821	NA	NA	rs13107325-?	rs13107325	0	13107325	missense_variant	0	NR	7e-14	13.1549	(white matter)	NA		NR [9227495] (imputed)	N
9	rs13107325	4	103188709	rs13107325	32203549	Evaluating the relationship between circulating lipoprotein lipids and apolipoproteins with risk of coronary heart disease: A multivariable Mendelian randomisation analysis.	Triglyceride levels	441,016 European ancestry individuals	NA	4q24	SLC39A8	SLC39A8			ENSG00000138821	NA	NA	rs13107325-C	rs13107325	0	13107325	missense_variant	0	0.925092	6e-15	14.2218		0.0295524	[0.022-0.037] unit decrease	Affymetrix [NR] (imputed)	N
9	rs13107325	4	103188709	rs13107325	32201043	Genome-wide Association Analysis of Parkinson's Disease and Schizophrenia Reveals Shared Genetic Architecture and Identifies Novel Risk Loci.	Parkinson's disease	20,184 European ancestry cases, 397,324 European ancestry controls	NA	4q24	SLC39A8	SLC39A8			ENSG00000138821	NA	NA	rs13107325-T	rs13107325	0	13107325	missense_variant	0		7e-08	7.1549		0.1495	[0.095-0.204] unit decrease	Illumina [NR]	N
9	rs13107325	4	103188709	rs13107325	32203549	Evaluating the relationship between circulating lipoprotein lipids and apolipoproteins with risk of coronary heart disease: A multivariable Mendelian randomisation analysis.	LDL cholesterol levels	440,546 European ancestry individuals	NA	4q24	SLC39A8	SLC39A8			ENSG00000138821	NA	NA	rs13107325-C	rs13107325	0	13107325	missense_variant	0	0.925102	6e-10	9.22185		0.0245488	[0.017-0.032] unit increase	Affymetrix [NR] (imputed)	N
9	rs13107325	4	103188709	rs13107325	31676860	Genome-wide association analysis of 19,629 individuals identifies variants influencing regional brain volumes and refines their genetic co-architecture with cognitive and mental health traits.	Brain region volumes	19,629 British ancestry individuals	NA	4q24	NR	SLC39A8			ENSG00000138821	NA	NA	rs13107325-?	rs13107325	0	13107325	missense_variant	0	NR	2e-15	14.699	(right accumbens area)	NA		NR [9227495] (imputed)	N
9	rs13107325	4	103188709	rs13107325	32203549	Evaluating the relationship between circulating lipoprotein lipids and apolipoproteins with risk of coronary heart disease: A multivariable Mendelian randomisation analysis.	HDL cholesterol levels	403,943 European ancestry individuals	NA	4q24	SLC39A8	SLC39A8			ENSG00000138821	NA	NA	rs13107325-C	rs13107325	0	13107325	missense_variant	0	0.925055	2e-108	107.699		0.0801624	[0.073-0.087] unit increase	Affymetrix [NR] (imputed)	N
9	rs13107325	4	103188709	rs13107325	32154731	Polygenic Hyperlipidemias and Coronary Artery Disease Risk.	Low density lipoprotein cholesterol levels	324,708 British ancestry individuals	NA	4q24	SLC39A8	SLC39A8			ENSG00000138821	NA	NA	rs13107325-?	rs13107325	0	13107325	missense_variant	0	NR	1e-10	10		0.0313	[0.023-0.04] unit decrease	Affymetrix [5701386] (imputed)	N
9	rs13107325	4	103188709	rs13107325	32154731	Polygenic Hyperlipidemias and Coronary Artery Disease Risk.	Triglyceride levels	324,694 British ancestry individuals	NA	4q24	SLC39A8	SLC39A8			ENSG00000138821	NA	NA	rs13107325-?	rs13107325	0	13107325	missense_variant	0	NR	5e-10	9.30103		0.031	[0.022-0.04] unit increase	Affymetrix [5701386] (imputed)	N
9	rs13107325	4	103188709	rs13107325	32203549	Evaluating the relationship between circulating lipoprotein lipids and apolipoproteins with risk of coronary heart disease: A multivariable Mendelian randomisation analysis.	Apolipoprotein A1 levels	393,193 European ancestry individuals	NA	4q24	SLC39A8	SLC39A8			ENSG00000138821	NA	NA	rs13107325-C	rs13107325	0	13107325	missense_variant	0	0.925003	5e-82	81.301		0.0715695	[0.064-0.079] unit increase	Affymetrix [NR] (imputed)	N
9	rs13107325	4	103188709	rs13107325	32231278	Meta-analysis of 542,934 subjects of European ancestry identifies new genes and mechanisms predisposing to refractive error and myopia.	Refractive error	542,934 European ancestry individuals	NA	4q24	BANK1, SLC39A8, NFKB1	SLC39A8			ENSG00000138821	NA	NA	rs13107325-?	rs13107325	0	13107325	missense_variant	0		4e-17	16.3979		NA		Affymetrix, Illumina [NR] (imputed)	N
9	rs13107325	4	103188709	rs13107325	21909115	Genetic variants in novel pathways influence blood pressure and cardiovascular disease risk.	Hypertension	69,395 European ancestry individuals	Up to 133,361 European ancestry individuals	4q24	SLC39A8	SLC39A8			ENSG00000138821	NA	NA	rs13107325-T	rs13107325	0	13107325	missense_variant	0	0.05	5e-07	6.30103		0.105	[NR] unit decrease	Affymetrix, Illumina [~ 2500000] (imputed)	N
9	rs13107325	4	103188709	rs13107325	21909115	Genetic variants in novel pathways influence blood pressure and cardiovascular disease risk.	Systolic blood pressure	69,395 European ancestry individuals	Up to 133,361 European ancestry individuals	4q24	SLC39A8	SLC39A8			ENSG00000138821	NA	NA	rs13107325-T	rs13107325	0	13107325	missense_variant	0	0.05	3e-14	13.5229		0.981	[NR] mmHg decrease	Affymetrix, Illumina [~ 2500000] (imputed)	N
9	rs13107325	4	103188709	rs13107325	21909115	Genetic variants in novel pathways influence blood pressure and cardiovascular disease risk.	Diastolic blood pressure	69,395 European ancestry individuals	Up to 133,361 European ancestry individuals	4q24	SLC39A8	SLC39A8			ENSG00000138821	NA	NA	rs13107325-T	rs13107325	0	13107325	missense_variant	0	0.05	2e-17	16.699		0.684	[NR] mmHg decrease	Affymetrix, Illumina [~ 2500000] (imputed)	N
9	rs13107325	4	103188709	rs13107325	20935630	Association analyses of 249,796 individuals reveal 18 new loci associated with body mass index.	Body mass index	Up to 123,865 European ancestry individuals	Up to 125,931 European ancestry individuals	4q24	SLC39A8	SLC39A8			ENSG00000138821	NA	NA	rs13107325-T	rs13107325	0	13107325	missense_variant	0	0.07	2e-13	12.699		0.19	[0.11-0.27] kg/m2 increase	Affymetrix, Illumina, Perlegen [~ 2800000] (imputed)	N
9	rs13107325	4	103188709	rs13107325	29912962	Novel genetic associations for blood pressure identified via gene-alcohol interaction in up to 570K individuals across multiple ancestries.	Diastolic blood pressure x alcohol consumption interaction (2df test)	63,607 European ancestry drinkers, 10,193 African American or Afro-Caribbean drinkers, 2,441 Asian ancestry drinkers, 5,084 Hispanic or Latin American drinkers, 27,492 European ancestry non-drinkers, 11,223 African American or Afro-Caribbean non-drinkers, 9,924 Asian ancestry non-drinkers, 3,387 Hispanic or Latin American non-drinkers	238,058 European ancestry drinkers, 2,280 African American drinkers, 54,081 Asian ancestry drinkers, 6,448 Hispanic drinkers, 43,318 European ancestry non-drinkers, 2,761 African American non-drinkers, 86,943 Asian ancestry non-drinkers, 6,923 Hispanic non-drinkers	4q24	SLC39A8	SLC39A8			ENSG00000138821	NA	NA	rs13107325-T	rs13107325	0	13107325	missense_variant	0	0.07	2e-23	22.699	(AA, EA)	NA		Affymetrix, Illumina [up to 39321347] (imputed)	N
9	rs13107325	4	103188709	rs13107325	29912962	Novel genetic associations for blood pressure identified via gene-alcohol interaction in up to 570K individuals across multiple ancestries.	Systolic blood pressure x alcohol consumption interaction (2df test)	63,608 European ancestry drinkers, 10,193 African American or Afro-Caribbean heavy drinkers, 2,441 Asian ancestry drinkers, 5,084 Hispanic or Latin American drinkers, 27,494 European ancestry non-drinkers, 11,224 African American or Afro-Caribbean non-drinkers, 9,924 Asian ancestry non-drinkers, 3,387 Hispanic or Latin American non-drinkers	238,002 European ancestry drinkers, 2,280 African American drinkers, 54,081 Asian ancestry drinkers, 6,452 Hispanic drinkers, 43,316 European ancestry non-drinkers, 2,761 African American non-drinkers, 86,945 Asian ancestry non-drinkers, 6,925 Hispanic non-drinkers	4q24	SLC39A8	SLC39A8			ENSG00000138821	NA	NA	rs13107325-T	rs13107325	0	13107325	missense_variant	0	0.07	1e-15	15	(AA, EA)	NA		Affymetrix, Illumina [up to 39321347] (imputed)	N
9	rs13107325	4	103188709	rs13107325	29912962	Novel genetic associations for blood pressure identified via gene-alcohol interaction in up to 570K individuals across multiple ancestries.	Mean arterial pressure x alcohol consumption interaction (2df test)	91,110 European ancestry drinkers and non-drinkers, 21,416 African American or Afro-Caribbean drinkers and non-drinkers, 12,365 Asian ancestry drinkers and non-drinkers, 8,470 Hispanic or Latin American drinkers and non-drinkers	237,996 European ancestry drinkers, 2,280 African American drinkers, 54,080 Asian ancestry drinkers, 6,448 Hispanic drinkers, 43,315 European ancestry non-drinkers, 2,761 African ancestry non-drinkers, 86,943 Asian ancestry non-drinkers, 6,923 Hispanic non-drinkers	4q24	SLC39A8	SLC39A8			ENSG00000138821	NA	NA	rs13107325-T	rs13107325	0	13107325	missense_variant	0	0.07	4e-11	10.3979	(EA)	NA		Affymetrix, Illumina [up to 39321347] (imputed)	N
9	rs13107325	4	103188709	rs13107325	29912962	Novel genetic associations for blood pressure identified via gene-alcohol interaction in up to 570K individuals across multiple ancestries.	Diastolic blood pressure x alcohol consumption interaction (2df test)	63,607 European ancestry drinkers, 10,193 African American or Afro-Caribbean drinkers, 2,441 Asian ancestry drinkers, 5,084 Hispanic or Latin American drinkers, 27,492 European ancestry non-drinkers, 11,223 African American or Afro-Caribbean non-drinkers, 9,924 Asian ancestry non-drinkers, 3,387 Hispanic or Latin American non-drinkers	238,058 European ancestry drinkers, 2,280 African American drinkers, 54,081 Asian ancestry drinkers, 6,448 Hispanic drinkers, 43,318 European ancestry non-drinkers, 2,761 African American non-drinkers, 86,943 Asian ancestry non-drinkers, 6,923 Hispanic non-drinkers	4q24	SLC39A8	SLC39A8			ENSG00000138821	NA	NA	rs13107325-T	rs13107325	0	13107325	missense_variant	0	0.07	4e-22	21.3979	(EA)	NA		Affymetrix, Illumina [up to 39321347] (imputed)	N
9	rs13107325	4	103188709	rs13107325	26961502	Variants in the FTO and CDKAL1 loci have recessive effects on risk of obesity and type 2 diabetes, respectively.	Body mass index	29,925 British ancestry cases, 89,763 British ancestry controls	NA	4q24	SLC39A8	SLC39A8			ENSG00000138821	NA	NA	rs13107325-T	rs13107325	0	13107325	missense_variant	0	NR	4e-07	6.39794	(additive model)	0.04	[0.024-0.056] unit increase	NR [9288881] (imputed)	N
9	rs13107325	4	103188709	rs13107325	30239722	Meta-analysis of genome-wide association studies for body fat distribution in 694,649 individuals of European ancestry.	Waist-to-hip ratio adjusted for BMI	315,284 European ancestry male individuals	NA	4q24	NR	SLC39A8			ENSG00000138821	NA	NA	rs13107325-T	rs13107325	0	13107325	missense_variant	0	0.0808	4e-19	18.3979		0.0306	[0.024-0.037] unit decrease	NR [~ 27400000] (imputed)	N
9	rs13107325	4	103188709	rs13107325	30239722	Meta-analysis of genome-wide association studies for body fat distribution in 694,649 individuals of European ancestry.	Waist-to-hip ratio adjusted for BMI	379,501 European ancestry female individuals	NA	4q24	NR	SLC39A8			ENSG00000138821	NA	NA	rs13107325-T	rs13107325	0	13107325	missense_variant	0	0.0808	4e-19	18.3979		0.0306	[0.024-0.037] unit decrease	NR [~ 27400000] (imputed)	N
9	rs13107325	4	103188709	rs13107325	30679032	Exome Chip Meta-analysis Fine Maps Causal Variants and Elucidates the Genetic Architecture of Rare Coding Variants in Smoking and Alcohol Use.	Alcohol consumption (drinks per week)	up to 357,854 European ancestry individuals	NA	4q24	SLC39A8	SLC39A8			ENSG00000138821	NA	NA	rs13107325-T	rs13107325	0	13107325	missense_variant	0	0.0721	5e-17	16.301		0.0383	[0.029-0.047] unit decrease	Illumina [~ 250000] (imputed)	N
9	rs13107325	4	103188709	rs13107325	30239722	Meta-analysis of genome-wide association studies for body fat distribution in 694,649 individuals of European ancestry.	Body mass index	806,834 European ancestry individuals	NA	4q24	NA	SLC39A8			ENSG00000138821	NA	NA	rs13107325-T	rs13107325	0	13107325	missense_variant	0	0.082	4e-47	46.3979		0.0468	[0.041-0.053] unit increase	NR [~ 27400000] (imputed)	N
9	rs13107325	4	103188709	rs13107325	30595370	Leveraging Polygenic Functional Enrichment to Improve GWAS Power.	Body mass index	approximately 458,000 European ancestry individuals	NA	4q24		SLC39A8			ENSG00000138821	NA	NA	rs13107325-?	rs13107325	0	13107325	missense_variant	0	NR	1e-36	36		NA		NR [~ 8900000] (imputed)	N
9	rs13107325	4	103188709	rs13107325	30239722	Meta-analysis of genome-wide association studies for body fat distribution in 694,649 individuals of European ancestry.	Body mass index	434,794 European ancestry female individuals	NA	4q24	NA	SLC39A8			ENSG00000138821	NA	NA	rs13107325-T	rs13107325	0	13107325	missense_variant	0	0.082	4e-47	46.3979		0.0468	[0.041-0.053] unit increase	NR [~ 27400000] (imputed)	N
9	rs13107325	4	103188709	rs13107325	30239722	Meta-analysis of genome-wide association studies for body fat distribution in 694,649 individuals of European ancestry.	Body mass index	374,756 European ancestry male individuals	NA	4q24	NA	SLC39A8			ENSG00000138821	NA	NA	rs13107325-T	rs13107325	0	13107325	missense_variant	0	0.082	4e-47	46.3979		0.0468	[0.041-0.053] unit increase	NR [~ 27400000] (imputed)	N
9	rs13107325	4	103188709	rs13107325	29507422	A large electronic-health-record-based genome-wide study of serum lipids.	Total cholesterol levels	76,627 European ancestry individuals, 7,795 Hispanic individuals, 6,855 East Asian ancestry individuals, 2,958 African American individuals, 439 South Asian ancestry individuals	NA	4q24	NR	SLC39A8			ENSG00000138821	NA	NA	rs13107325-C	rs13107325	0	13107325	missense_variant	0	0.925	1e-09	9	(EA)	0.053	unit increase	Affymetrix [at least 7091467] (imputed)	N
9	rs13107325	4	103188709	rs13107325	29507422	A large electronic-health-record-based genome-wide study of serum lipids.	Total cholesterol levels	76,627 European ancestry individuals, 7,795 Hispanic individuals, 6,855 East Asian ancestry individuals, 2,958 African American individuals, 439 South Asian ancestry individuals	NA	4q24	NR	SLC39A8			ENSG00000138821	NA	NA	rs13107325-C	rs13107325	0	13107325	missense_variant	0	NR	5e-11	10.301		0.055	unit increase	Affymetrix [at least 7091467] (imputed)	N
9	rs13107325	4	103188709	rs13107325	29326435	A combined analysis of genetically correlated traits identifies 187 loci and a role for neurogenesis and myelination in intelligence.	Intelligence (MTAG)	120,934 British ancestry individuals, 127,548 individuals	NA	4q24	SLC39A8	SLC39A8			ENSG00000138821	NA	NA	rs13107325-T	rs13107325	0	13107325	missense_variant	0	NR	3e-18	17.5229		0.050441	[0.039-0.062] unit decrease	Affymetrix [NR]	N
9	rs13107325	4	103188709	rs13107325	28739976	Novel Blood Pressure Locus and Gene Discovery Using Genome-Wide Association Study and Expression Data Sets From Blood and the Kidney.	Systolic blood pressure	150,134 European ancestry individuals	87,359 European ancestry individuals, 140,886 European and unknown ancestry individuals	4q24	SLC39A8	SLC39A8			ENSG00000138821	NA	NA	rs13107325-T	rs13107325	0	13107325	missense_variant	0	0.065	6e-10	9.22185	(EA, initial)	0.933	[0.64-1.23] unit decrease	Affymetrix, Illumina, Perlegen [7994604] (imputed)	N
9	rs13107325	4	103188709	rs13107325	28739976	Novel Blood Pressure Locus and Gene Discovery Using Genome-Wide Association Study and Expression Data Sets From Blood and the Kidney.	Diastolic blood pressure	150,134 European ancestry individuals	87,359 European ancestry individuals, 140,886 European and unknown ancestry individuals	4q24	SLC39A8	SLC39A8			ENSG00000138821	NA	NA	rs13107325-T	rs13107325	0	13107325	missense_variant	0	0.065	1e-13	13	(EA, initial)	0.686	[0.51-0.87] unit decrease	Affymetrix, Illumina, Perlegen [7994604] (imputed)	N
9	rs13107325	4	103188709	rs13107325	27618448	Meta-analysis identifies common and rare variants influencing blood pressure and overlapping with metabolic trait loci.	Mean arterial pressure	120,473 European ancestry individuals, 21,503 African American individuals, 4,586 Hispanic individuals	NA	4q24	SLC39A8	SLC39A8			ENSG00000138821	NA	NA	rs13107325-T	rs13107325	0	13107325	missense_variant	0	0.0627171	1e-11	11		0.63475	[0.45-0.82] unit decrease	Illumina [247039]	N
9	rs13107325	4	103188709	rs13107325	31636452	Genetic architecture of subcortical brain structures in 38,851 individuals.	Nucleus accumbens volume	32,562 European ancestry individuals	341 South East and East Asian ancestry individuals, 85 African American individuals	4q24	NR	SLC39A8			ENSG00000138821	NA	NA	rs13107325-T	rs13107325	0	13107325	missense_variant	0	0.0638	8e-10	9.09691		6.15	NR z score increase	Affymetrix, Illumina [NR] (imputed)	N
9	rs13107325	4	103188709	rs13107325	32317632	Genome-wide association studies and Mendelian randomization analyses for leisure sedentary behaviours.	Leisure sedentary behaviour (television watching)	408,815 European ancestry individuals	NA	4q24	NR	SLC39A8			ENSG00000138821	NA	NA	rs13107325-?	rs13107325	0	13107325	missense_variant	0		2e-12	11.699		0.0291705	[0.021-0.037] unit decrease	Affymetrix [19400418] (imputed)	N
9	rs13107325	4	103188709	rs13107325	31998841	Functional validity, role, and implications of heavy alcohol consumption genetic loci.	Alcohol consumption (heavy vs. light/non-drinkers)	21,967 British ancestry cases, 103,282 British ancestry controls	47,967 European ancestry individuals	4q24	SLC39A8	SLC39A8			ENSG00000138821	NA	NA	rs13107325-C	rs13107325	0	13107325	missense_variant	0	0.928	7e-09	8.1549		5.798	NR z score increase	Affymetrix [11141077] (imputed)	N
9	rs13107325	4	103188709	rs13107325	31740837	Comparative genetic architectures of schizophrenia in East Asian and European populations.	Schizophrenia	22,778 East Asian ancestry cases, 35,362 East Asian ancestry controls, 33,640 European ancestry cases, 43,456 European ancestry controls	NA	4q24	NR	SLC39A8			ENSG00000138821	NA	NA	rs13107325-?	rs13107325	0	13107325	missense_variant	0	NR	4e-13	12.3979		1.16637	[1.12-1.21]	Affymetrix, Illumina [12447948] (imputed)	N
9	rs13107325	4	103188709	rs13107325	30595370	Leveraging Polygenic Functional Enrichment to Improve GWAS Power.	Height	approximately 458,000 European ancestry individuals	NA	4q24		SLC39A8			ENSG00000138821	NA	NA	rs13107325-?	rs13107325	0	13107325	missense_variant	0	NR	1e-21	21		NA		NR [~ 8900000] (imputed)	N
9	rs13107325	4	103188709	rs13107325	26198764	Genome-wide association study of schizophrenia in Ashkenazi Jews.	Schizophrenia	592 Ashkenazi Jewish ancestry cases, 505 Ashkenazi Jewish ancestry controls, 36,989 cases, 113,075 controls	NA	4q24	NR	SLC39A8			ENSG00000138821	NA	NA	rs13107325-T	rs13107325	0	13107325	missense_variant	0	NR	2e-12	11.699		1.16	[NR]	Illumina [7158791] (imputed)	N
9	rs13107325	4	103188709	rs13107325	25673413	Genetic studies of body mass index yield new insights for obesity biology.	Body mass index	up to 104,666 European ancestry male individuals, up to 132,115 European ancestry female individuals, 370 African American male individuals, 517 African American female individuals, 512 Hispanic male individuals, 764 Hispanic female individuals	up to 48,274 European ancestry male individuals, up to 39,864 European ancestry female individuals, 2,441 African American or Afro-Caribbean male individuals, 6,314 African American or Afro-Caribbean female individuals, 919 Filipino male individuals, 828 Filipino female individuals, 205 Seychellois male individuals, 287 Seychellois female individuals, 2,964 South Asian ancestry male individuals, …	4q24	SLC39A8	SLC39A8			ENSG00000138821	NA	NA	rs13107325-T	rs13107325	0	13107325	missense_variant	0	0.074	3e-09	8.52288	(EA, men)	0.053	[0.035-0.07] kg/m2 increase	Affymetrix, Illumina [2550021]	N
9	rs13107325	4	103188709	rs13107325	26604143	Genome-wide association analysis identifies three new susceptibility loci for childhood body mass index.	Childhood body mass index	34,744 European ancestry children	11,313 European ancestry children	4q24	SLC39A8	SLC39A8			ENSG00000138821	NA	NA	rs13107325-T	rs13107325	0	13107325	missense_variant	0	0.07	4e-07	6.39794		0.081	[0.05-0.112] unit increase	Affymetrix, Illumina [2499691] (imputed)	N
9	rs13107325	4	103188709	rs13107325	26604143	Genome-wide association analysis identifies three new susceptibility loci for childhood body mass index.	Childhood body mass index	34,744 European ancestry children	11,313 European ancestry children	4q24	NR	SLC39A8			ENSG00000138821	NA	NA	rs13107325-T	rs13107325	0	13107325	missense_variant	0	NR	1e-08	8		NA		Affymetrix, Illumina [2499691] (imputed)	N
9	rs13107325	4	103188709	rs13107325	24097068	Discovery and refinement of loci associated with lipid levels.	HDL cholesterol	94,595 European ancestry individuals	93,982 European ancestry individuals	4q24	SLC39A8	SLC39A8			ENSG00000138821	NA	NA	rs13107325-T	rs13107325	0	13107325	missense_variant	0	0.08	1e-15	15		0.071	[NR] unit decrease	NR [NR] (imputed)	N
9	rs13107325	4	103188709	rs13107325	26426971	The Influence of Age and Sex on Genetic Associations with Adult Body Size and Shape: A Large-Scale Genome-Wide Interaction Study.	Body mass index	up to 309,889 European ancestry individuals	NA	4q24	NR	SLC39A8			ENSG00000138821	NA	NA	rs13107325-T	rs13107325	0	13107325	missense_variant	0	0.0725001	4e-16	15.3979		0.0491977	unit increase	Affymetrix, Illumina, Perlegen [up to 2800000] (imputed)	N
9	rs13107325	4	103188709	rs13107325	28448500	Genome-wide physical activity interactions in adiposity - A meta-analysis of 200,452 adults.	Body mass index (joint analysis main effects and physical activity interaction)	2,518 African American women, 86,278 European ancestry women, 1,773 Filipino ancestry women, 1,030 Indian ancestry women, 1,457 African American men, 55,137 European ancestry men, 7,648 Indian ancestry men, 5,527 European ancestry individuals	6,244 African American women, 17,531 European ancestry women, 329 African American men, 19,956 European ancestry men	4q24	SLC39A8	SLC39A8			ENSG00000138821	NA	NA	rs13107325-?	rs13107325	0	13107325	missense_variant	0	NR	2e-08	7.69897	(EA, men)	NA		Affymetrix, Illumina, Perlegen [~ 2500000] (imputed)	N
9	rs13107325	4	103188709	rs13107325	28448500	Genome-wide physical activity interactions in adiposity - A meta-analysis of 200,452 adults.	Body mass index (joint analysis main effects and physical activity interaction)	2,518 African American women, 86,278 European ancestry women, 1,773 Filipino ancestry women, 1,030 Indian ancestry women, 1,457 African American men, 55,137 European ancestry men, 7,648 Indian ancestry men, 5,527 European ancestry individuals	6,244 African American women, 17,531 European ancestry women, 329 African American men, 19,956 European ancestry men	4q24	SLC39A8	SLC39A8			ENSG00000138821	NA	NA	rs13107325-?	rs13107325	0	13107325	missense_variant	0	NR	2e-10	9.69897	(EA)	NA		Affymetrix, Illumina, Perlegen [~ 2500000] (imputed)	N
9	rs13107325	4	103188709	rs13107325	28448500	Genome-wide physical activity interactions in adiposity - A meta-analysis of 200,452 adults.	Body mass index (joint analysis main effects and physical activity interaction)	2,518 African American women, 86,278 European ancestry women, 1,773 Filipino ancestry women, 1,030 Indian ancestry women, 1,457 African American men, 55,137 European ancestry men, 7,648 Indian ancestry men, 5,527 European ancestry individuals	6,244 African American women, 17,531 European ancestry women, 329 African American men, 19,956 European ancestry men	4q24	SLC39A8	SLC39A8			ENSG00000138821	NA	NA	rs13107325-?	rs13107325	0	13107325	missense_variant	0	NR	2e-09	8.69897	(men)	NA		Affymetrix, Illumina, Perlegen [~ 2500000] (imputed)	N
9	rs13107325	4	103188709	rs13107325	28448500	Genome-wide physical activity interactions in adiposity - A meta-analysis of 200,452 adults.	Body mass index	2,518 African American women, 86,278 European ancestry women, 1,773 Filipino ancestry women, 1,030 Indian ancestry women, 1,457 African American men, 55,137 European ancestry men, 7,648 Indian ancestry men, 5,527 European ancestry individuals	6,244 African American women, 17,531 European ancestry women, 329 African American men, 19,956 European ancestry men	4q24	SLC39A8	SLC39A8			ENSG00000138821	NA	NA	rs13107325-T	rs13107325	0	13107325	missense_variant	0	0.0765	5e-10	9.30103	(EA, men)	0.0741	[0.051-0.097] kg/m2 increase	Affymetrix, Illumina, Perlegen [~ 2500000] (imputed)	N
9	rs13107325	4	103188709	rs13107325	28448500	Genome-wide physical activity interactions in adiposity - A meta-analysis of 200,452 adults.	Body mass index	2,518 African American women, 86,278 European ancestry women, 1,773 Filipino ancestry women, 1,030 Indian ancestry women, 1,457 African American men, 55,137 European ancestry men, 7,648 Indian ancestry men, 5,527 European ancestry individuals	6,244 African American women, 17,531 European ancestry women, 329 African American men, 19,956 European ancestry men	4q24	SLC39A8	SLC39A8			ENSG00000138821	NA	NA	rs13107325-T	rs13107325	0	13107325	missense_variant	0	0.0765	2e-10	9.69897	(EA)	0.0505	[0.035-0.066] kg/m2 increase	Affymetrix, Illumina, Perlegen [~ 2500000] (imputed)	N
9	rs13107325	4	103188709	rs13107325	25673413	Genetic studies of body mass index yield new insights for obesity biology.	Body mass index	up to 104,666 European ancestry male individuals, up to 132,115 European ancestry female individuals, 370 African American male individuals, 517 African American female individuals, 512 Hispanic male individuals, 764 Hispanic female individuals	up to 48,274 European ancestry male individuals, up to 39,864 European ancestry female individuals, 2,441 African American or Afro-Caribbean male individuals, 6,314 African American or Afro-Caribbean female individuals, 919 Filipino male individuals, 828 Filipino female individuals, 205 Seychellois male individuals, 287 Seychellois female individuals, 2,964 South Asian ancestry male individuals, …	4q24	SLC39A8	SLC39A8			ENSG00000138821	NA	NA	rs13107325-T	rs13107325	0	13107325	missense_variant	0	0.071	3e-07	6.52288	(EA, women)	0.045	[0.028-0.062] kg/m2 increase	Affymetrix, Illumina [2550021]	N
9	rs13107325	4	103188709	rs13107325	25673413	Genetic studies of body mass index yield new insights for obesity biology.	Body mass index	up to 104,666 European ancestry male individuals, up to 132,115 European ancestry female individuals, 370 African American male individuals, 517 African American female individuals, 512 Hispanic male individuals, 764 Hispanic female individuals	up to 48,274 European ancestry male individuals, up to 39,864 European ancestry female individuals, 2,441 African American or Afro-Caribbean male individuals, 6,314 African American or Afro-Caribbean female individuals, 919 Filipino male individuals, 828 Filipino female individuals, 205 Seychellois male individuals, 287 Seychellois female individuals, 2,964 South Asian ancestry male individuals, …	4q24	SLC39A8	SLC39A8			ENSG00000138821	NA	NA	rs13107325-T	rs13107325	0	13107325	missense_variant	0	0.072	2e-12	11.699	(EA)	0.048	[0.034-0.061] kg/m2 increase	Affymetrix, Illumina [2550021]	N
9	rs13107325	4	103188709	rs13107325	28448500	Genome-wide physical activity interactions in adiposity - A meta-analysis of 200,452 adults.	Body mass index (joint analysis main effects and physical activity interaction)	2,518 African American women, 86,278 European ancestry women, 1,773 Filipino ancestry women, 1,030 Indian ancestry women, 1,457 African American men, 55,137 European ancestry men, 7,648 Indian ancestry men, 5,527 European ancestry individuals	6,244 African American women, 17,531 European ancestry women, 329 African American men, 19,956 European ancestry men	4q24	SLC39A8	SLC39A8			ENSG00000138821	NA	NA	rs13107325-?	rs13107325	0	13107325	missense_variant	0	NR	8e-10	9.09691		NA		Affymetrix, Illumina, Perlegen [~ 2500000] (imputed)	N
9	rs13107325	4	103188709	rs13107325	29507422	A large electronic-health-record-based genome-wide study of serum lipids.	High density lipoprotein cholesterol levels	76,627 European ancestry individuals, 7,795 Hispanic individuals, 6,855 East Asian ancestry individuals, 2,958 African American individuals, 439 South Asian ancestry individuals	NA	4q24	NR	SLC39A8			ENSG00000138821	NA	NA	rs13107325-C	rs13107325	0	13107325	missense_variant	0	0.925	6e-21	20.2218	(EA)	0.067	unit increase	Affymetrix [at least 7091467] (imputed)	N
9	rs13107325	4	103188709	rs13107325	29507422	A large electronic-health-record-based genome-wide study of serum lipids.	High density lipoprotein cholesterol levels	76,627 European ancestry individuals, 7,795 Hispanic individuals, 6,855 East Asian ancestry individuals, 2,958 African American individuals, 439 South Asian ancestry individuals	NA	4q24	NR	SLC39A8			ENSG00000138821	NA	NA	rs13107325-C	rs13107325	0	13107325	missense_variant	0	NR	6e-22	21.2218		0.067	unit increase	Affymetrix [at least 7091467] (imputed)	N
9	rs13107325	4	103188709	rs13107325	28448500	Genome-wide physical activity interactions in adiposity - A meta-analysis of 200,452 adults.	Body mass index in physically active individuals	1,957 African American women, 1,773 Filipino ancestry women, 305 Indian ancestry women, 67,609 European ancestry women, 1,206 African American men, 2,029 Indian ancestry men, 43,399 European ancestry men, at least 4,819 European ancestry individuals	4,807 African American women, 12,347 European ancestry women, 265 African American men, 14,540 European ancestry men	4q24	SLC39A8	SLC39A8			ENSG00000138821	NA	NA	rs13107325-T	rs13107325	0	13107325	missense_variant	0	0.0781	4e-07	6.39794	(men)	0.0661	[0.04-0.092] kg/m2 increase	Affymetrix, Illumina, Perlegen [~ 2500000] (imputed)	N
9	rs13107325	4	103188709	rs13107325	28448500	Genome-wide physical activity interactions in adiposity - A meta-analysis of 200,452 adults.	Body mass index in physically active individuals	1,957 African American women, 1,773 Filipino ancestry women, 305 Indian ancestry women, 67,609 European ancestry women, 1,206 African American men, 2,029 Indian ancestry men, 43,399 European ancestry men, at least 4,819 European ancestry individuals	4,807 African American women, 12,347 European ancestry women, 265 African American men, 14,540 European ancestry men	4q24	SLC39A8	SLC39A8			ENSG00000138821	NA	NA	rs13107325-T	rs13107325	0	13107325	missense_variant	0	0.0765	1e-09	9	(EA)	0.0531	[0.036-0.07] kg/m2 increase	Affymetrix, Illumina, Perlegen [~ 2500000] (imputed)	N
9	rs13107325	4	103188709	rs13107325	28448500	Genome-wide physical activity interactions in adiposity - A meta-analysis of 200,452 adults.	Body mass index	2,518 African American women, 86,278 European ancestry women, 1,773 Filipino ancestry women, 1,030 Indian ancestry women, 1,457 African American men, 55,137 European ancestry men, 7,648 Indian ancestry men, 5,527 European ancestry individuals	6,244 African American women, 17,531 European ancestry women, 329 African American men, 19,956 European ancestry men	4q24	SLC39A8	SLC39A8			ENSG00000138821	NA	NA	rs13107325-T	rs13107325	0	13107325	missense_variant	0	0.0754	1e-09	9	(men)	0.0698	[0.047-0.092] kg/m2 increase	Affymetrix, Illumina, Perlegen [~ 2500000] (imputed)	N
9	rs13107325	4	103188709	rs13107325	28448500	Genome-wide physical activity interactions in adiposity - A meta-analysis of 200,452 adults.	Body mass index	2,518 African American women, 86,278 European ancestry women, 1,773 Filipino ancestry women, 1,030 Indian ancestry women, 1,457 African American men, 55,137 European ancestry men, 7,648 Indian ancestry men, 5,527 European ancestry individuals	6,244 African American women, 17,531 European ancestry women, 329 African American men, 19,956 European ancestry men	4q24	SLC39A8	SLC39A8			ENSG00000138821	NA	NA	rs13107325-T	rs13107325	0	13107325	missense_variant	0	0.0754	3e-10	9.52288		0.0488	[0.034-0.064] kg/m2 increase	Affymetrix, Illumina, Perlegen [~ 2500000] (imputed)	N
9	rs13107325	4	103188709	rs13107325	28443625	Genome-wide meta-analysis of 241,258 adults accounting for smoking behaviour identifies novel loci for obesity traits.	Body mass index (joint analysis main effects and smoking interaction)	98,173 European ancestry women, 64,373 European ancestry men, 5,829 European ancestry individuals, 10,500 African American/Afro-Caribbean ancestry women, 2,706 African American/Afro-Caribbean ancestry men, 1,030 Indian Asian ancestry women, 7,648 Indian Asian ancestry men, 1,793 Filipino ancestry women, 2,944 Hispanic/Latino ancestry women, 1,764 Hispanic/Latino ancestry men	21,496 European ancestry women, 24,385 European ancestry men, 118,364 European ancestry individuals, 2,326 African American/Afro-Caribbean ancestry women, 855 African American/Afro-Caribbean ancestry men	4q24	SLC39A8	SLC39A8			ENSG00000138821	NA	NA	rs13107325-T	rs13107325	0	13107325	missense_variant	0	0.0737	2e-10	9.69897		NA		Affymetrix, Illumina, Perlegen [up to 2800000] (imputed)	N
9	rs13107325	4	103188709	rs13107325	28443625	Genome-wide meta-analysis of 241,258 adults accounting for smoking behaviour identifies novel loci for obesity traits.	Body mass index (joint analysis main effects and smoking interaction)	98,173 European ancestry women, 64,373 European ancestry men, 5,829 European ancestry individuals, 10,500 African American/Afro-Caribbean ancestry women, 2,706 African American/Afro-Caribbean ancestry men, 1,030 Indian Asian ancestry women, 7,648 Indian Asian ancestry men, 1,793 Filipino ancestry women, 2,944 Hispanic/Latino ancestry women, 1,764 Hispanic/Latino ancestry men	21,496 European ancestry women, 24,385 European ancestry men, 118,364 European ancestry individuals, 2,326 African American/Afro-Caribbean ancestry women, 855 African American/Afro-Caribbean ancestry men	4q24	SLC39A8	SLC39A8			ENSG00000138821	NA	NA	rs13107325-T	rs13107325	0	13107325	missense_variant	0	0.0737	1e-08	8	(men)	NA		Affymetrix, Illumina, Perlegen [up to 2800000] (imputed)	N
9	rs13107325	4	103188709	rs13107325	28443625	Genome-wide meta-analysis of 241,258 adults accounting for smoking behaviour identifies novel loci for obesity traits.	BMI (adjusted for smoking behaviour)	98,173 European ancestry women, 64,373 European ancestry men, 5,829 European ancestry individuals, 10,500 African American/Afro-Caribbean ancestry women, 2,706 African American/Afro-Caribbean ancestry men, 1,030 Indian Asian ancestry women, 7,648 Indian Asian ancestry men, 1,793 Filipino ancestry women, 2,944 Hispanic/Latino ancestry women, 1,764 Hispanic/Latino ancestry men	21,496 European ancestry women, 24,385 European ancestry men, 118,364 European ancestry individuals, 2,326 African American/Afro-Caribbean ancestry women, 855 African American/Afro-Caribbean ancestry men	4q24	SLC39A8	SLC39A8			ENSG00000138821	NA	NA	rs13107325-T	rs13107325	0	13107325	missense_variant	0	0.0737	3e-10	9.52288		0.0469	[0.032-0.062] kg/m2 increase	Affymetrix, Illumina, Perlegen [up to 2800000] (imputed)	N
9	rs13107325	4	103188709	rs13107325	28443625	Genome-wide meta-analysis of 241,258 adults accounting for smoking behaviour identifies novel loci for obesity traits.	BMI (adjusted for smoking behaviour)	98,173 European ancestry women, 64,373 European ancestry men, 5,829 European ancestry individuals, 10,500 African American/Afro-Caribbean ancestry women, 2,706 African American/Afro-Caribbean ancestry men, 1,030 Indian Asian ancestry women, 7,648 Indian Asian ancestry men, 1,793 Filipino ancestry women, 2,944 Hispanic/Latino ancestry women, 1,764 Hispanic/Latino ancestry men	21,496 European ancestry women, 24,385 European ancestry men, 118,364 European ancestry individuals, 2,326 African American/Afro-Caribbean ancestry women, 855 African American/Afro-Caribbean ancestry men	4q24	SLC39A8	SLC39A8			ENSG00000138821	NA	NA	rs13107325-T	rs13107325	0	13107325	missense_variant	0	0.0737	4e-09	8.39794	(men)	0.0607	[0.041-0.081] kg/m2 increase	Affymetrix, Illumina, Perlegen [up to 2800000] (imputed)	N
9	rs13107325	4	103188709	rs13107325	29507422	A large electronic-health-record-based genome-wide study of serum lipids.	Low density lipoprotein cholesterol levels	76,627 European ancestry individuals, 7,795 Hispanic individuals, 6,855 East Asian ancestry individuals, 2,958 African American individuals, 439 South Asian ancestry individuals	NA	4q24	NR	SLC39A8			ENSG00000138821	NA	NA	rs13107325-C	rs13107325	0	13107325	missense_variant	0	NR	8e-06	5.09691		0.038	unit increase	Affymetrix [at least 7091467] (imputed)	N
9	rs13107325	4	103188709	rs13107325	28443625	Genome-wide meta-analysis of 241,258 adults accounting for smoking behaviour identifies novel loci for obesity traits.	BMI in non-smokers	77,279 European ancestry women, 47,280 European ancestry men, 4,856 European ancestry individuals, 8,799 African American/Afro-Caribbean ancestry women, 1,803 African American/Afro-Caribbean ancestry men, 1,020 Indian Asian ancestry women, 6,691 Indian Asian ancestry men, 1,526 Filipino ancestry women, 2,469 Hispanic/Latino ancestry women, 1,318 Hispanic/Latino ancestry men	16,011 European ancestry women, 17,912 European ancestry men, 105,218 European ancestry individuals, 2,073 African American/Afro-Caribbean ancestry women, 647 African American/Afro-Caribbean ancestry men	4q24	SLC39A8	SLC39A8			ENSG00000138821	NA	NA	rs13107325-T	rs13107325	0	13107325	missense_variant	0	0.0737	1e-07	7		0.0449	[0.028-0.062] kg/m2 increase	Affymetrix, Illumina, Perlegen [up to 2800000] (imputed)	N
9	rs13107325	4	103188709	rs13107325	28443625	Genome-wide meta-analysis of 241,258 adults accounting for smoking behaviour identifies novel loci for obesity traits.	BMI in non-smokers	77,279 European ancestry women, 47,280 European ancestry men, 4,856 European ancestry individuals, 8,799 African American/Afro-Caribbean ancestry women, 1,803 African American/Afro-Caribbean ancestry men, 1,020 Indian Asian ancestry women, 6,691 Indian Asian ancestry men, 1,526 Filipino ancestry women, 2,469 Hispanic/Latino ancestry women, 1,318 Hispanic/Latino ancestry men	16,011 European ancestry women, 17,912 European ancestry men, 105,218 European ancestry individuals, 2,073 African American/Afro-Caribbean ancestry women, 647 African American/Afro-Caribbean ancestry men	4q24	SLC39A8	SLC39A8			ENSG00000138821	NA	NA	rs13107325-T	rs13107325	0	13107325	missense_variant	0	0.0737	7e-07	6.1549	(men)	0.0574	[0.035-0.08] kg/m2 increase	Affymetrix, Illumina, Perlegen [up to 2800000] (imputed)	N
9	rs13107325	4	103188709	rs13107325	28448500	Genome-wide physical activity interactions in adiposity - A meta-analysis of 200,452 adults.	Body mass index in physically active individuals	1,957 African American women, 1,773 Filipino ancestry women, 305 Indian ancestry women, 67,609 European ancestry women, 1,206 African American men, 2,029 Indian ancestry men, 43,399 European ancestry men, at least 4,819 European ancestry individuals	4,807 African American women, 12,347 European ancestry women, 265 African American men, 14,540 European ancestry men	4q24	SLC39A8	SLC39A8			ENSG00000138821	NA	NA	rs13107325-T	rs13107325	0	13107325	missense_variant	0	0.0875	2e-06	5.69897	(EA, men)	0.0868	[0.051-0.122] kg/m2 increase	Affymetrix, Illumina, Perlegen [~ 2500000] (imputed)	N
9	rs13107325	4	103188709	rs13107325	28448500	Genome-wide physical activity interactions in adiposity - A meta-analysis of 200,452 adults.	Body mass index in physically active individuals	1,957 African American women, 1,773 Filipino ancestry women, 305 Indian ancestry women, 67,609 European ancestry women, 1,206 African American men, 2,029 Indian ancestry men, 43,399 European ancestry men, at least 4,819 European ancestry individuals	4,807 African American women, 12,347 European ancestry women, 265 African American men, 14,540 European ancestry men	4q24	SLC39A8	SLC39A8			ENSG00000138821	NA	NA	rs13107325-T	rs13107325	0	13107325	missense_variant	0	0.0754	4e-09	8.39794		0.0508	[0.034-0.068] kg/m2 increase	Affymetrix, Illumina, Perlegen [~ 2500000] (imputed)	N
9	rs13107325	4	103188709	rs13107325	27618452	The genetics of blood pressure regulation and its target organs from association studies in 342,415 individuals.	Systolic blood pressure	up to 201,529 European ancestry individuals	up to 140,886 European ancestry individuals	4q24	SLC39A8	SLC39A8			ENSG00000138821	NA	NA	rs13107325-T	rs13107325	0	13107325	missense_variant	0	0.07	5e-11	10.301		0.837	[0.59-1.09] mm Hg decrease	Affymetrix, Illumina, Perlegen [128272]	N
9	rs13107325	4	103188709	rs13107325	27618452	The genetics of blood pressure regulation and its target organs from association studies in 342,415 individuals.	Diastolic blood pressure	up to 201,529 European ancestry individuals	up to 140,886 European ancestry individuals	4q24	SLC39A8	SLC39A8			ENSG00000138821	NA	NA	rs13107325-T	rs13107325	0	13107325	missense_variant	0	0.07	2e-14	13.699		0.602	[0.45-0.75] mm Hg decrease	Affymetrix, Illumina, Perlegen [128272]	N
9	rs13107325	4	103188709	rs13107325	27841878	Genome-wide association analyses using electronic health records identify new loci influencing blood pressure variation.	Diastolic blood pressure	295,529 European ancestry individuals, 8,231 Latino individuals, 3,058 African American individuals, 2,029 African British individuals, 7,701 East Asian ancestry individuals, 2,735 South Asian ancestry individuals, 1,979 mixed and unknown ancestry individuals	NA	4q24	SLC39A8	SLC39A8			ENSG00000138821	NA	NA	rs13107325-C	rs13107325	0	13107325	missense_variant	0		5e-33	32.301		0.55	unit increase	Affymetrix [at least 2696785] (imputed)	N
9	rs13107325	4	103188709	rs13107325	25673413	Genetic studies of body mass index yield new insights for obesity biology.	Body mass index	up to 104,666 European ancestry male individuals, up to 132,115 European ancestry female individuals, 370 African American male individuals, 517 African American female individuals, 512 Hispanic male individuals, 764 Hispanic female individuals	up to 48,274 European ancestry male individuals, up to 39,864 European ancestry female individuals, 2,441 African American or Afro-Caribbean male individuals, 6,314 African American or Afro-Caribbean female individuals, 919 Filipino male individuals, 828 Filipino female individuals, 205 Seychellois male individuals, 287 Seychellois female individuals, 2,964 South Asian ancestry male individuals, …	4q24	SLC39A8	SLC39A8			ENSG00000138821	NA	NA	rs13107325-T	rs13107325	0	13107325	missense_variant	0	0.072	1e-12	12		0.047	[0.034-0.06] kg/m2 increase	Affymetrix, Illumina [2550021]	N
9	rs13107325	4	103188709	rs13107325	26908625	Genome-wide association and Mendelian randomization study of NT-proBNP in patients with acute coronary syndrome.	NT-proBNP levels in acute coronary syndrome	at least 3,691 European ancestry individuals, up to 29 Asian ancestry individuals, 20 African ancestry individuals	at least 5,404 European ancestry individuals, up to 54 Asian ancestry individuals, 33 African ancestry individuals	4q24	SLC39A8	SLC39A8			ENSG00000138821	NA	NA	rs13107325-T	rs13107325	0	13107325	missense_variant	0	0.078	6e-10	9.22185		0.216	[0.15-0.28] ng/L increase	Illumina [10962468] (imputed)	N
9	rs13107325	4	103188709	rs13107325	27841878	Genome-wide association analyses using electronic health records identify new loci influencing blood pressure variation.	Diastolic blood pressure	80,792 European ancestry individuals, 8,231 Latino individuals, 3,058 African American individuals, 7,243 East Asian ancestry individuals, 461 South Asian ancestry individuals	NA	4q24	SLC39A8	SLC39A8			ENSG00000138821	NA	NA	rs13107325-C	rs13107325	0	13107325	missense_variant	0		8e-11	10.0969	(EA)	0.477	unit increase	Affymetrix [at least 2696785] (imputed)	N
9	rs13107325	4	103188709	rs13107325	27841878	Genome-wide association analyses using electronic health records identify new loci influencing blood pressure variation.	Diastolic blood pressure	80,792 European ancestry individuals, 8,231 Latino individuals, 3,058 African American individuals, 7,243 East Asian ancestry individuals, 461 South Asian ancestry individuals	NA	4q24	SLC39A8	SLC39A8			ENSG00000138821	NA	NA	rs13107325-C	rs13107325	0	13107325	missense_variant	0		4e-11	10.3979		0.466	unit increase	Affymetrix [at least 2696785] (imputed)	N
9	rs13107325	4	103188709	rs13107325	27841878	Genome-wide association analyses using electronic health records identify new loci influencing blood pressure variation.	Systolic blood pressure	295,529 European ancestry individuals, 8,231 Latino individuals, 3,058 African American individuals, 2,029 African British individuals, 7,701 East Asian ancestry individuals, 2,735 South Asian ancestry individuals, 1,979 mixed and unknown ancestry individuals	NA	4q24	SLC39A8	SLC39A8			ENSG00000138821	NA	NA	rs13107325-C	rs13107325	0	13107325	missense_variant	0		2e-21	20.699		0.719	unit increase	Affymetrix [at least 2696785] (imputed)	N
9	rs13107325	4	103188709	rs13107325	27841878	Genome-wide association analyses using electronic health records identify new loci influencing blood pressure variation.	Systolic blood pressure	80,792 European ancestry individuals, 8,231 Latino individuals, 3,058 African American individuals, 7,243 East Asian ancestry individuals, 461 South Asian ancestry individuals	NA	4q24	SLC39A8	SLC39A8			ENSG00000138821	NA	NA	rs13107325-C	rs13107325	0	13107325	missense_variant	0		3e-09	8.52288		0.643	unit increase	Affymetrix [at least 2696785] (imputed)	N
9	rs13107325	4	103188709	rs13107325	27841878	Genome-wide association analyses using electronic health records identify new loci influencing blood pressure variation.	Systolic blood pressure	80,792 European ancestry individuals, 8,231 Latino individuals, 3,058 African American individuals, 7,243 East Asian ancestry individuals, 461 South Asian ancestry individuals	NA	4q24	SLC39A8	SLC39A8			ENSG00000138821	NA	NA	rs13107325-C	rs13107325	0	13107325	missense_variant	0		1e-08	8	(EA)	0.646	unit increase	Affymetrix [at least 2696785] (imputed)	N
9	rs13107325	4	103188709	rs13107325	32247823	Genome-wide and Mendelian randomisation studies of liver MRI yield insights into the pathogenesis of steatohepatitis.	Liver fibrosis and steatohepatitis severity (MRI cT1 measure)	14,440 European ancestry individuals	NA	4q24	SLC39A8	SLC39A8			ENSG00000138821	NA	NA	rs13107325-T	rs13107325	0	13107325	missense_variant	0	0.07	1e-133	133		0.544	[0.5-0.59] unit increase	Affymetrix [~ 12000000] (imputed)	N
9	rs13107325	4	103188709	rs13107325	32606422	Multi-trait analysis for genome-wide association study of five psychiatric disorders.	Schizophrenia (MTAG)	65,967 individuals	NA	4q24	NR	SLC39A8			ENSG00000138821	NA	NA	rs13107325-?	rs13107325	0	13107325	missense_variant	0		5e-09	8.30103		NA		NR [8377093]	N
9	rs13107325	4	103188709	rs13107325	32606422	Multi-trait analysis for genome-wide association study of five psychiatric disorders.	Schizophrenia (MTAG)	67,764 individuals	NA	4q24	NR	SLC39A8			ENSG00000138821	NA	NA	rs13107325-?	rs13107325	0	13107325	missense_variant	0		8e-11	10.0969		NA		NR [8377093]	N
9	rs13107325	4	103188709	rs13107325	32451486	Genome-wide meta-analysis of problematic alcohol use in 435,563 individuals yields insights into biology and relationships with other traits.	Alcohol use disorder	57,564 European ancestry cases, 256,395 European ancestry controls	NA	4q24	NR	SLC39A8			ENSG00000138821	NA	NA	rs13107325-T	rs13107325	0	13107325	missense_variant	0	0.0792	8e-19	18.0969		8.864	[NR] unit decrease	Affymetrix [7003540] (imputed)	N
9	rs13107325	4	103188709	rs13107325	32888494	The Polygenic and Monogenic Basis of Blood Traits and Diseases.	Hemoglobin	408,112 British individuals	NA	4q24	SLC39A8	SLC39A8			ENSG00000138821	NA	NA	rs13107325-T	rs13107325	0	13107325	missense_variant	0	0.074589	7e-32	31.1549		0.0494835	[0.041-0.058] unit increase	Affymetrix [93095623] (imputed)	N
9	rs13107325	4	103188709	rs13107325	31669095	Shared Genetic and Experimental Links between Obesity-Related Traits and Asthma Subtypes in UK Biobank.	Waist circumference adjusted for body mass index	457,690 European ancestry individuals	NA	4q24	NR	SLC39A8			ENSG00000138821	NA	NA	rs13107325-?	rs13107325	0	13107325	missense_variant	0	NR	5e-20	19.301		NA		Affymetrix [~ 8270000] (imputed)	N
9	rs13107325	4	103188709	rs13107325	32888494	The Polygenic and Monogenic Basis of Blood Traits and Diseases.	Hematocrit	408,112 British individuals	NA	4q24	SLC39A8	SLC39A8			ENSG00000138821	NA	NA	rs13107325-T	rs13107325	0	13107325	missense_variant	0	0.07459	2e-31	30.699		0.049112	[0.041-0.057] unit increase	Affymetrix [93095623] (imputed)	N
9	rs13107325	4	103188709	rs13107325	32327693	Predicted loss and gain of function mutations in ACO1 are associated with erythropoiesis.	Hemoglobin levels	684,122 European ancestry individuals	NA	4q24	SLC39A8	SLC39A8			ENSG00000138821	NA	NA	rs13107325-T	rs13107325	0	13107325	missense_variant	0		2e-24	23.699		0.048	[NR] unit increase	Affymetrix, Illumina [43000000] (imputed)	N
9	rs13107325	4	103188709	rs13107325	32352494	Association of Myopia and Intraocular Pressure With Retinal Detachment in European Descent Participants of the UK Biobank Cohort: A Mendelian Randomization Study.	Spherical equivalent	95,827 European ancestry individuals	NA	4q24	NR	SLC39A8			ENSG00000138821	NA	NA	rs13107325-T	rs13107325	0	13107325	missense_variant	0		3e-10	9.52288		0.13	[0.091-0.169] unit increase	NR [NR]	N
9	rs13107325	4	103188709	rs13107325	32339537	Genome wide association study identifies genetic associations with perceived age.	Youthful appearance (self-reported)	423,992 European ancestry individuals	NA	4q24	SLC39A8	SLC39A8			ENSG00000138821	NA	NA	rs13107325-C	rs13107325	0	13107325	missense_variant	0	0.924534	1e-12	12		0.943325	NR	Affymetrix [~ 9600000] (imputed)	N
9	rs13107325	4	103188709	rs13107325	31879980	Ordered multinomial regression for genetic association analysis of ordinal phenotypes at Biobank scale.	Hypertension	30,822 British ancestry normal blood pressure individuals, 25,242 British ancestry elevated blood pressure individuals, 50,461 British ancestry stage 1 hypertension individuals, 75,286 British ancestry stage 2 hypertension individuals, 3,754 British ancestry hypertension crisis individuals	NA	4q24	SLC39A8	SLC39A8			ENSG00000138821	NA	NA	rs13107325-?	rs13107325	0	13107325	missense_variant	0	NR	5e-12	11.301		0.0796339	NR unit increase	Affymetrix [464137]	N
9	rs13107325	4	103188709	rs13107325	31669095	Shared Genetic and Experimental Links between Obesity-Related Traits and Asthma Subtypes in UK Biobank.	Waist-to-hip ratio adjusted for BMI	457,690 European ancestry individuals	NA	4q24	NR	SLC39A8			ENSG00000138821	NA	NA	rs13107325-?	rs13107325	0	13107325	missense_variant	0	NR	3e-19	18.5229		NA		Affymetrix [~ 8270000] (imputed)	N
9	rs13107325	4	103188709	rs13107325	32541925	Discovery of 318 new risk loci for type 2 diabetes and related vascular outcomes among 1.4 million participants in a multi-ancestry meta-analysis.	Type 2 diabetes	148,726 European ancestry cases, 24,646 African American cases, 8,616 Hispanic cases, 46,511 Asian ancestry cases, 965,732 European ancestry controls, 31,446 African American controls, 11,829 Hispanic controls, 169,776 Asian ancestry controls	NA	4q24	NR	SLC39A8			ENSG00000138821	NA	NA	rs13107325-C	rs13107325	0	13107325	missense_variant	0	0.9265	3e-08	7.52288		0.0473	[0.03-0.064] unit decrease	Affymetrix, Illumina [at least 945603] (imputed)	N
9	rs13107325	4	103188709	rs13107325	32888493	Trans-ethnic and Ancestry-Specific Blood-Cell Genetics in 746,667 Individuals from 5 Global Populations.	Hematocrit	562,259 European ancestry individuals	NA	4q24	NR	SLC39A8			ENSG00000138821	NA	NA	rs13107325-T	rs13107325	0	13107325	missense_variant	0	0.074412	2e-40	39.699		0.046911	[0.04-0.054] SD unit increase	Affymetrix, Illumina [50640577] (imputed)	N
9	rs13107325	4	103188709	rs13107325	29615537	Strong impact of natural-selection-free heterogeneity in genetics of age-related phenotypes.	Diastolic blood pressure	up to 33,431 European ancestry individuals	NA	4q24	SLC39A8	SLC39A8			ENSG00000138821	NA	NA	rs13107325-A	rs13107325	0	13107325	missense_variant	0	0.0818	9e-10	9.04576		0.913692	[0.62-1.21] unit decrease	Affymetrix, Illumina [~ 2500000] (imputed)	N
9	rs13107325	4	103188709	rs13107325	29942086	Genome-wide association meta-analysis in 269,867 individuals identifies new genetic and functional links to intelligence.	Intelligence	269,867 European ancestry individuals	NA	4q24	NR	SLC39A8			ENSG00000138821	NA	NA	rs13107325-T	rs13107325	0	13107325	missense_variant	0	NR	2e-21	20.699		9.494	z-score decrease	Affymetrix, Illumina [9295118] (imputed)	N
9	rs13107325	4	103188709	rs13107325	32888493	Trans-ethnic and Ancestry-Specific Blood-Cell Genetics in 746,667 Individuals from 5 Global Populations.	Hematocrit	737,823 African American or Afro-Caribbean, African ancestry, European ancestry, East Asian ancestry, Hispanic or Latin American and South Asian ancestry individuals	NA	4q24	NR	SLC39A8			ENSG00000138821	NA	NA	rs13107325-T	rs13107325	0	13107325	missense_variant	0	0.0715958	3e-38	37.5229		NA		Affymetrix, Illumina [24558453] (imputed)	N
9	rs13107325	4	103188709	rs13107325	29844566	Study of 300,486 individuals identifies 148 independent genetic loci influencing general cognitive function.	General cognitive ability	up to 300,486 European ancestry individuals	NA	4q24	SLC39A8	SLC39A8			ENSG00000138821	NA	NA	rs13107325-T	rs13107325	0	13107325	missense_variant	0	NR	8e-17	16.0969		8.327	z-score decrease	Affymetrix, Illumina [at least 2500000] (imputed)	N
9	rs13107325	4	103188709	rs13107325	32888493	Trans-ethnic and Ancestry-Specific Blood-Cell Genetics in 746,667 Individuals from 5 Global Populations.	Hemoglobin concentration	746,431 African American or Afro-Caribbean, African ancestry, European ancestry, East Asian ancestry, Hispanic or Latin American and South Asian ancestry individuals	NA	4q24	NR	SLC39A8			ENSG00000138821	NA	NA	rs13107325-T	rs13107325	0	13107325	missense_variant	0	0.071471	1e-37	37		NA		Affymetrix, Illumina [24653286] (imputed)	N
9	rs13107325	4	103188709	rs13107325	32888493	Trans-ethnic and Ancestry-Specific Blood-Cell Genetics in 746,667 Individuals from 5 Global Populations.	Hemoglobin concentration	563,946 European ancestry individuals	NA	4q24	NR	SLC39A8			ENSG00000138821	NA	NA	rs13107325-T	rs13107325	0	13107325	missense_variant	0	0.074272	1e-38	38		0.04586	[0.039-0.053] SD unit increase	Affymetrix, Illumina [50638016] (imputed)	N
9	rs13107325	4	103188709	rs13107325	32888494	The Polygenic and Monogenic Basis of Blood Traits and Diseases.	Eosinophil percentage of white cells	408,112 British individuals	NA	4q24	SLC39A8	SLC39A8			ENSG00000138821	NA	NA	rs13107325-T	rs13107325	0	13107325	missense_variant	0	0.074637	4e-11	10.3979		0.0279779	[0.02-0.036] unit decrease	Affymetrix [93095623] (imputed)	N
9	rs13107325	4	103188709	rs13107325	31358974	New alcohol-related genes suggest shared genetic mechanisms with neuropsychiatric disorders.	Alcohol consumption	480,842 European ancestry individuals	NA	4q24	SLC39A8	SLC39A8			ENSG00000138821	NA	NA	rs13107325-T	rs13107325	0	13107325	missense_variant	0	0.07	1e-15	15		0.016	[0.012-0.02] unit decrease	Affymetrix, Illumina [~ 7100000] (imputed)	N
9	rs13107325	4	103188709	rs13107325	32888493	Trans-ethnic and Ancestry-Specific Blood-Cell Genetics in 746,667 Individuals from 5 Global Populations.	Red blood cell count	545,203 European ancestry individuals	NA	4q24	NR	SLC39A8			ENSG00000138821	NA	NA	rs13107325-T	rs13107325	0	13107325	missense_variant	0	0.074343	1e-16	16		0.029182	[0.022-0.036] SD unit increase	Affymetrix, Illumina [50628390] (imputed)	N
9	rs13107325	4	103188709	rs13107325	32888494	The Polygenic and Monogenic Basis of Blood Traits and Diseases.	Mean corpuscular volume	408,112 British individuals	NA	4q24	SLC39A8	SLC39A8			ENSG00000138821	NA	NA	rs13107325-T	rs13107325	0	13107325	missense_variant	0	0.074597	1e-10	10		0.0265556	[0.019-0.034] unit increase	Affymetrix [93095623] (imputed)	N
9	rs13107325	4	103188709	rs13107325	30664745	Identification of new therapeutic targets for osteoarthritis through genome-wide analyses of UK Biobank data.	Osteoarthritis	77,052 European ancestry cases, 378,169 European ancestry controls	NA	4q24	NR	SLC39A8			ENSG00000138821	NA	NA	rs13107325-T	rs13107325	0	13107325	missense_variant	0	0.08	8e-19	18.0969		1.1	[1.07-1.12]	Affymetrix, Illumina [up to 17000000] (imputed)	N
9	rs13107325	4	103188709	rs13107325	32888493	Trans-ethnic and Ancestry-Specific Blood-Cell Genetics in 746,667 Individuals from 5 Global Populations.	Red blood cell count	727,624 African American or Afro-Caribbean, African ancestry, European ancestry, East Asian ancestry, Hispanic or Latin American and South Asian ancestry individuals	NA	4q24	NR	SLC39A8			ENSG00000138821	NA	NA	rs13107325-T	rs13107325	0	13107325	missense_variant	0	0.0715291	2e-14	13.699		NA		Affymetrix, Illumina [24332387] (imputed)	N
9	rs13107325	4	103188709	rs13107325	33128006	Genome-wide association study of self-reported walking pace suggests beneficial effects of brisk walking on health and survival.	Walking pace	450,967 European ancestry individuals	NA	4q24	SLC39A8	SLC39A8			ENSG00000138821	NA	NA	rs13107325-C	rs13107325	0	13107325	missense_variant	0	NR	6e-24	23.2218		0.024021	[0.019-0.029] unit increase	Affymetrix [10061374] (imputed)	N
9	rs13107325	4	103188709	rs13107325	30595370	Leveraging Polygenic Functional Enrichment to Improve GWAS Power.	Waist-hip ratio	approximately 458,000 European ancestry individuals	NA	4q24		SLC39A8			ENSG00000138821	NA	NA	rs13107325-?	rs13107325	0	13107325	missense_variant	0	NR	1e-20	20		NA		NR [~ 8900000] (imputed)	N
9	rs13107325	4	103188709	rs13107325	30336701	Genome-Wide Association Study Meta-Analysis of the Alcohol Use Disorders Identification Test (AUDIT) in Two Population-Based Cohorts.	Alcohol use disorder (consumption score)	121,604 British ancestry individuals	NA	4q24	SLC39A8	SLC39A8			ENSG00000138821	NA	NA	rs13107325-T	rs13107325	0	13107325	missense_variant	0	NR	3e-10	9.52288		0.01	[0.0061-0.0139] unit decrease	NR [16213998]	N
9	rs13107325	4	103188709	rs13107325	32376654	Use of genetic variation to separate the effects of early and later life adiposity on disease risk: mendelian randomisation study.	Adult body size	453,169 European ancestry individuals		4q24	SLC39A8	SLC39A8			ENSG00000138821	NA	NA	rs13107325-C	rs13107325	0	13107325	missense_variant	0	0.92511	3e-28	27.5229		0.0287138	[0.024-0.034] unit decrease	Affymetrix [12370749]	N
9	rs13107325	4	103188709	rs13107325	33339817	Loss-of-function genomic variants highlight potential therapeutic targets for cardiovascular disease.	High density lipoprotein cholesterol levels	76,081 European ancestry individuals, 127,395 Japanese ancestry individuals	NA	4q24	SLC39A8	SLC39A8			ENSG00000138821	NA	NA	rs13107325-?	rs13107325	0	13107325	missense_variant	0		4e-10	9.39794		0.0865	[0.059-0.114] unit increase	Illumina [31500000] (imputed)	N
9	rs13107325	4	103188709	rs13107325	32665545	Understanding the genetic determinants of the brain with MOSTest.	Brain morphology (MOSTest)	26,502 European ancestry individuals	NA	4q24	BANK1, SLC39A8	SLC39A8			ENSG00000138821	NA	NA	rs13107325-?	rs13107325	0	13107325	missense_variant	0		3e-124	123.523		NA		NR [7428630] (imputed)	N
9	rs13107325	4	103188709	rs13107325	30846698	Genome-wide association study identifies genetic loci for self-reported habitual sleep duration supported by accelerometer-derived estimates.	Sleep duration (short sleep)	106,192 European ancestry cases, 305,742 European ancestry controls	47,180 adults, 10,554 children or adolescents	4q24	SLC39A8	SLC39A8			ENSG00000138821	NA	NA	rs13107325-T	rs13107325	0	13107325	missense_variant	0	NR	3e-13	12.5229		1.078		NR [14661600] (imputed)	N
9	rs13107325	4	103188709	rs13107325	29691431	Biological Insights Into Muscular Strength: Genetic Findings in the UK Biobank.	Hand grip strength	223,215 British ancestry individuals	111,610 British ancestry individuals	4q24	SLC39A8	SLC39A8			ENSG00000138821	NA	NA	rs13107325-T	rs13107325	0	13107325	missense_variant	0	0.075	4e-23	22.3979		0.006	[0.0048-0.0072] unit decrease	Affymetrix [15275733] (imputed)	N
9	rs13107325	4	103188709	rs13107325	32665545	Understanding the genetic determinants of the brain with MOSTest.	Cortical thickness (MOSTest)	26,502 European ancestry individuals	NA	4q24	CA14, APH1A, C1orf54, C1orf51, MRPS21, PRPF3, RPRD2, TARS2, ECM1, ADAMTSL4, AL356356.1	SLC39A8			ENSG00000138821	NA	NA	rs13107325-?	rs13107325	0	13107325	missense_variant	0		8e-38	37.0969		NA		NR [7428630] (imputed)	N
9	rs13107325	4	103188709	rs13107325	30275531	Genetics of blood lipids among ~300,000 multi-ethnic participants of the Million Veteran Program.	HDL cholesterol	215,551 European ancestry individuals, 57,332 African American individuals, 24,743 Hispanic individuals	Up to 319,677 individuals	4q24	SLC39A8	SLC39A8			ENSG00000138821	NA	NA	rs13107325-T	rs13107325	0	13107325	missense_variant	0	0.0765	2e-50	49.699		0.0798	[0.069-0.09] mg dl-1 decrease	Affymetrix [up to 31400000] (imputed)	N
9	rs13107325	4	103188709	rs13107325	30108127	A Large Multi-ethnic Genome-Wide Association Study of Adult Body Mass Index Identifies Novel Loci.	Body mass index	315,347 European ancestry individuals, 8,322 Hispanic/Latino individuals, 7,290 East Asian ancestry individuals, 3,069 African American individuals, 459 South Asian ancestry individuals	431,743 European ancestry individuals, 9,275 South Asian ancestry individuals, 8,261 African British individuals, 1,822 East Asian ancestry individuals, 7,620 individuals	4q24	NR	SLC39A8			ENSG00000138821	NA	NA	rs13107325-C	rs13107325	0	13107325	missense_variant	0	NR	3e-21	20.5229		0.051	[NR] unit decrease	Affymetrix [at least 28613428] (imputed)	N
9	rs13107325	4	103188709	rs13107325	32665545	Understanding the genetic determinants of the brain with MOSTest.	Cortical surface area (MOSTest)	26,502 European ancestry individuals	NA	4q24	SIX3	SLC39A8			ENSG00000138821	NA	NA	rs13107325-?	rs13107325	0	13107325	missense_variant	0		5e-20	19.301		NA		NR [7428630] (imputed)	N
9	rs13107325	4	103188709	rs13107325	33482370	A Genome Wide Association Study For Shoulder Impingement and Rotator Cuff Disease.	Shoulder impingement or rotator cuff tear	3,864 European ancestry shoulder impingement cases, 5,701 European ancestry rotator cuff tear cases, up to 614,568 European ancestry controls	NA	4q24	SLC39A8, UBE2D3	SLC39A8			ENSG00000138821	NA	NA	rs13107325-T	rs13107325	0	13107325	missense_variant	0	0.0745	4e-08	7.39794		1.1557	NR	Affymetrix [up to 17556449] (imputed)	N
9	rs13107325	4	103188709	rs13107325	29273807	Protein-altering variants associated with body mass index implicate pathways that control energy intake and expenditure in obesity.	Body mass index	up to 449,889 European ancestry individuals, up to 29,398 South Asian ancestry individuals, up to 27,610 African American individuals, up to 8,839 East Asian individuals, up to 10,772 Hispanic ancestry individuals	up to 196,766 European ancestry individuals	4q24	SLC39A8	SLC39A8			ENSG00000138821	NA	NA	rs13107325-T	rs13107325	0	13107325	missense_variant	0	0.06	5e-40	39.301		0.0495	[0.042-0.057] unit increase	Illumina [246328]	N
9	rs13107325	4	103188709	rs13107325	31015401	Genome-wide association study of medication-use and associated disease in the UK Biobank.	Medication use (agents acting on the renin-angiotensin system)	62,752 European ancestry cases, 174,778 European ancestry controls	NA	4q24	SLC39A8	SLC39A8			ENSG00000138821	NA	NA	rs13107325-T	rs13107325	0	13107325	missense_variant	0	0.0745797	4e-10	9.39794		0.0715938	[0.049-0.094] unit decrease	Affymetrix [7288503] (imputed)	N
9	rs13107325	4	103188709	rs13107325	31669095	Shared Genetic and Experimental Links between Obesity-Related Traits and Asthma Subtypes in UK Biobank.	Body mass index	457,822 European ancestry individuals	NA	4q24	NR	SLC39A8			ENSG00000138821	NA	NA	rs13107325-?	rs13107325	0	13107325	missense_variant	0	NR	8e-39	38.0969		NA		Affymetrix [~ 8270000] (imputed)	N
9	rs13107325	4	103188709	rs13107325	33619380	Genome-wide discovery of genetic loci that uncouple excess adiposity from its comorbidities.	Body mass index and systole blood pressure (pairwise)	472,402 European ancestry individuals, 16,962 East Asian, South Asian, Hispanic and African American ancestry individuals	NA	4q24	SLC39A8	SLC39A8			ENSG00000138821	NA	NA	rs13107325-T	rs13107325	0	13107325	missense_variant	0	0.0795	2e-22	21.699		NA		Affymetrix, Illumina [2331072] (imputed)	N
9	rs13107325	4	103188709	rs13107325	33510174	Genome-wide meta-analysis of muscle weakness identifies 15 susceptibility loci in older men and women.	Low hand grip strength (60 years and older) (EWGSOP)	48,596 European ancestry cases, 207,927 European ancestry controls	NA	4q24	SLC39A8	SLC39A8			ENSG00000138821	NA	NA	rs13107325-T	rs13107325	0	13107325	missense_variant	0	0.0739	7e-11	10.1549		0.0897	[0.063-0.117] unit increase	Affymetrix, Illumina [9457422] (imputed)	N
9	rs13107325	4	103188709	rs13107325	32665545	Understanding the genetic determinants of the brain with MOSTest.	Brain morphology (min-P)	26,502 European ancestry individuals	NA	4q24	C1orf106, KIF21B, CACNA1S	SLC39A8			ENSG00000138821	NA	NA	rs13107325-?	rs13107325	0	13107325	missense_variant	0		2e-23	22.699		NA		NR [7428630] (imputed)	N
9	rs13107325	4	103188709	rs13107325	30305740	Genome-wide association studies of brain imaging phenotypes in UK Biobank.	Brain imaging measurements	8,428 British ancestry individuals	4,386 European ancestry individuals	4q24	NR	SLC39A8			ENSG00000138821	NA	NA	rs13107325-T	rs13107325	0	13107325	missense_variant	0	0.073861	7e-39	38.1549	(Imaging-derived phenotype IDP_T1_FAST_ROIs_L_putamen)	0.37008	[0.31-0.43] unit increase	NR [11734353] (imputed)	N
9	rs13107325	4	103188709	rs13107325	30305740	Genome-wide association studies of brain imaging phenotypes in UK Biobank.	Brain imaging measurements	8,428 British ancestry individuals	4,386 European ancestry individuals	4q24	NR	SLC39A8			ENSG00000138821	NA	NA	rs13107325-T	rs13107325	0	13107325	missense_variant	0	0.073861	2e-39	38.699	(Imaging-derived phenotype IDP_T1_FAST_ROIs_R_putamen)	0.36694	[0.31-0.42] unit increase	NR [11734353] (imputed)	N
9	rs13107325	4	103188709	rs13107325	30305740	Genome-wide association studies of brain imaging phenotypes in UK Biobank.	Brain imaging measurements	8,428 British ancestry individuals	4,386 European ancestry individuals	4q24	NR	SLC39A8			ENSG00000138821	NA	NA	rs13107325-T	rs13107325	0	13107325	missense_variant	0	0.073861	1e-42	42	(Imaging-derived phenotype IDP_T1_FAST_ROIs_L_ventral_striatum)	0.33842	[0.29-0.39] unit increase	NR [11734353] (imputed)	N
9	rs13107325	4	103188709	rs13107325	30305740	Genome-wide association studies of brain imaging phenotypes in UK Biobank.	Brain imaging measurements	8,428 British ancestry individuals	4,386 European ancestry individuals	4q24	NR	SLC39A8			ENSG00000138821	NA	NA	rs13107325-T	rs13107325	0	13107325	missense_variant	0	0.073861	2e-41	40.699	(Imaging-derived phenotype IDP_T1_FAST_ROIs_R_ventral_striatum)	0.33352	[0.29-0.38] unit increase	NR [11734353] (imputed)	N
9	rs13107325	4	103188709	rs13107325	32665545	Understanding the genetic determinants of the brain with MOSTest.	Subcortical volume (MOSTest)	26,502 European ancestry individuals	NA	4q24	NR	SLC39A8			ENSG00000138821	NA	NA	rs13107325-?	rs13107325	0	13107325	missense_variant	0		5e-73	72.301		NA		NR [7428630] (imputed)	N
9	rs13107325	4	103188709	rs13107325	32665545	Understanding the genetic determinants of the brain with MOSTest.	Subcortical volume (min-P)	26,502 European ancestry individuals	NA	4q24	INTS3, SLC27A3, GATAD2B, DENND4B, CRTC2, SLC39A1, CREB3L4, JTB, RAB13, RPS27, NUP210L, TPM3, C1orf189, C1orf43, UBAP2L, HAX1	SLC39A8			ENSG00000138821	NA	NA	rs13107325-?	rs13107325	0	13107325	missense_variant	0		1e-23	23		NA		NR [7428630] (imputed)	N
9	rs13107325	4	103188709	rs13107325	30595370	Leveraging Polygenic Functional Enrichment to Improve GWAS Power.	Lung function (FVC)	approximately 372,000 European ancestry individuals	NA	4q24		SLC39A8			ENSG00000138821	NA	NA	rs13107325-?	rs13107325	0	13107325	missense_variant	0	NR	9e-18	17.0458		NA		NR [~ 8900000] (imputed)	N
9	rs13107325	4	103188709	rs13107325	32989287	Genome-wide association study identifies 48 common genetic variants associated with handedness.	Left-handedness	1,766,671 European ancestry individuals	NA	4q24	SLC39A8	SLC39A8			ENSG00000138821	NA	NA	rs13107325-T	rs13107325	0	13107325	missense_variant	0	0.0788	5e-14	13.301		1.05708	[NR]	Illumina [12493444] (imputed)	N
9	rs13107325	4	103188709	rs13107325	30038396	Gene discovery and polygenic prediction from a genome-wide association study of educational attainment in 1.1 million individuals.	Educational attainment (MTAG)	1,311,438 European ancestry individuals	NA	4q24	Intergenic	SLC39A8			ENSG00000138821	NA	NA	rs13107325-T	rs13107325	0	13107325	missense_variant	0	0.0721	2e-24	23.699	(MTAG)	0.0259	[0.021-0.031] unit decrease	Affymetrix, Illumina [7100000] (imputed)	N
9	rs13107325	4	103188709	rs13107325	30595370	Leveraging Polygenic Functional Enrichment to Improve GWAS Power.	Systolic blood pressure	approximately 422,000 European ancestry individuals	NA	4q24		SLC39A8			ENSG00000138821	NA	NA	rs13107325-?	rs13107325	0	13107325	missense_variant	0	NR	1e-36	36		NA		NR [~ 8900000] (imputed)	N
9	rs13107325	4	103188709	rs13107325	30038396	Gene discovery and polygenic prediction from a genome-wide association study of educational attainment in 1.1 million individuals.	Cognitive performance	257,841 European ancestry individuals	NA	4q24	Intergenic	SLC39A8			ENSG00000138821	NA	NA	rs13107325-T	rs13107325	0	13107325	missense_variant	0	0.075	1e-23	23		0.0543	[0.044-0.065] unit decrease	Affymetrix, Illumina [10100000] (imputed)	N
9	rs13107325	4	103188709	rs13107325	33045005	Novel loci for childhood body mass index and shared heritability with adult cardiometabolic traits.	Childhood body mass index	39,620 European ancestry individuals	NA	4q24	SLC39A8	SLC39A8			ENSG00000138821	NA	NA	rs13107325-T	rs13107325	0	13107325	missense_variant	0	0.07	4e-08	7.39794		0.095	[0.062-0.128] unit increase	Affymetrix, Illumina [8227808] (imputed)	N
9	rs13107325	4	103188709	rs13107325	32888494	The Polygenic and Monogenic Basis of Blood Traits and Diseases.	Platelet distribution width	408,112 British individuals	NA	4q24	SLC39A8	SLC39A8			ENSG00000138821	NA	NA	rs13107325-T	rs13107325	0	13107325	missense_variant	0	0.074663	1e-29	29		0.048567	[0.04-0.057] unit decrease	Affymetrix [93095623] (imputed)	N
9	rs13107325	4	103188709	rs13107325	30643251	Association studies of up to 1.2 million individuals yield new insights into the genetic etiology of tobacco and alcohol use.	Alcohol consumption (drinks per week) (MTAG)	up to 1,039,210 European ancestry individuals	NA	4q24	NR	SLC39A8			ENSG00000138821	NA	NA	rs13107325-T	rs13107325	0	13107325	missense_variant	0	0.0722	1e-23	23		0.0256461	[0.021-0.031] unit decrease	NR [~ 9732723] (imputed)	N
9	rs13107325	4	103188709	rs13107325	30038396	Gene discovery and polygenic prediction from a genome-wide association study of educational attainment in 1.1 million individuals.	Educational attainment (years of education)	up to 1,131,881 European ancestry individuals	NA	4q24		SLC39A8			ENSG00000138821	NA	NA	rs13107325-T	rs13107325	0	13107325	missense_variant	0	0.0721	2e-18	17.699		0.0239	[0.019-0.029] unit decrease	Affymetrix, Illumina [10000000] (imputed)	N
9	rs13107325	4	103188709	rs13107325	30595370	Leveraging Polygenic Functional Enrichment to Improve GWAS Power.	Eczema	approximately 459,000 European ancestry individuals	NA	4q24		SLC39A8			ENSG00000138821	NA	NA	rs13107325-?	rs13107325	0	13107325	missense_variant	0	NR	2e-10	9.69897		NA		NR [~ 8900000] (imputed)	N
9	rs13107325	4	103188709	rs13107325	30649180	Association of a Schizophrenia-Risk Nonsynonymous Variant With Putamen Volume in Adolescents: A Voxelwise and Genome-Wide Association Study.	Voxel-wise structural brain imaging measurements	1,721 European ancestry adolescent individuals	6,932 British ancestry individuals	4q24	SLC39A8	SLC39A8			ENSG00000138821	NA	NA	rs13107325-?	rs13107325	0	13107325	missense_variant	0	NR	2e-11	10.699	(left putamen peak voxel)	NA		Illumina [466114]	N
9	rs13107325	4	103188709	rs13107325	30649180	Association of a Schizophrenia-Risk Nonsynonymous Variant With Putamen Volume in Adolescents: A Voxelwise and Genome-Wide Association Study.	Voxel-wise structural brain imaging measurements	1,721 European ancestry adolescent individuals	6,932 British ancestry individuals	4q24	SLC39A8	SLC39A8			ENSG00000138821	NA	NA	rs13107325-?	rs13107325	0	13107325	missense_variant	0	NR	9e-18	17.0458	(right putamen peak voxel)	NA		Illumina [466114]	N
9	rs13107325	4	103188709	rs13107325	30940813	Genome-wide association study of alcohol consumption and use disorder in 274,424 individuals from multiple populations.	Alcohol use disorder (consumption score)	200,680 European American individuals, 56,495 African American individuals, 14,112 Latino American individuals, 1,366 East Asian American individuals, 189 South Asian American individuals	NA	4q24	SLC39A8	SLC39A8			ENSG00000138821	NA	NA	rs13107325-C	rs13107325	0	13107325	missense_variant	0	0.921	1e-25	25	(EA)	0.1034	[0.084-0.123] unit increase	Affymetrix [up to 12500000] (imputed)	N
9	rs13107325	4	103188709	rs13107325	30940813	Genome-wide association study of alcohol consumption and use disorder in 274,424 individuals from multiple populations.	Alcohol use disorder	34,658 European American cases, 167,346 European American controls, 17,267 African American cases, 39,381 African American controls, 3,449 Latino American cases, 10,726 Latino American controls, 164 East Asian American cases, 1,210 East Asian American controls, 46 South Asian American cases, 144 South Asian American controls	NA	4q24	SLC39A8	SLC39A8			ENSG00000138821	NA	NA	rs13107325-C	rs13107325	0	13107325	missense_variant	0	0.921	3e-14	13.5229	(EA)	1.1325	[1.1-1.16]	Affymetrix [up to 12500000] (imputed)	N
9	rs13107325	4	103188709	rs13107325	30940813	Genome-wide association study of alcohol consumption and use disorder in 274,424 individuals from multiple populations.	Alcohol use disorder	34,658 European American cases, 167,346 European American controls, 17,267 African American cases, 39,381 African American controls, 3,449 Latino American cases, 10,726 Latino American controls, 164 East Asian American cases, 1,210 East Asian American controls, 46 South Asian American cases, 144 South Asian American controls	NA	4q24	SLC39A8	SLC39A8			ENSG00000138821	NA	NA	rs13107325-C	rs13107325	0	13107325	missense_variant	0	0.937	3e-14	13.5229		7.6	NR z score increase	Affymetrix [up to 12500000] (imputed)	N
9	rs13107325	4	103188709	rs13107325	30940813	Genome-wide association study of alcohol consumption and use disorder in 274,424 individuals from multiple populations.	Alcohol use disorder (consumption score)	200,680 European American individuals, 56,495 African American individuals, 14,112 Latino American individuals, 1,366 East Asian American individuals, 189 South Asian American individuals	NA	4q24	SLC39A8	SLC39A8			ENSG00000138821	NA	NA	rs13107325-C	rs13107325	0	13107325	missense_variant	0	0.937	2e-30	29.699		11.45	NR z score increase	Affymetrix [up to 12500000] (imputed)	N
9	rs13107325	4	103188709	rs13107325	30643251	Association studies of up to 1.2 million individuals yield new insights into the genetic etiology of tobacco and alcohol use.	Alcohol consumption (drinks per week)	up to 941,280 European ancestry individuals	NA	4q24	NR	SLC39A8			ENSG00000138821	NA	NA	rs13107325-T	rs13107325	0	13107325	missense_variant	0	0.0722	2e-22	21.699		0.0275045	[0.022-0.033] unit decrease	NR [~ 10000000] (imputed)	N
9	rs13107325	4	103188709	rs13107325	30595370	Leveraging Polygenic Functional Enrichment to Improve GWAS Power.	Red blood cell count	approximately 445,000 European ancestry individuals	NA	4q24		SLC39A8			ENSG00000138821	NA	NA	rs13107325-?	rs13107325	0	13107325	missense_variant	0	NR	6e-24	23.2218		NA		NR [~ 8900000] (imputed)	N
9	rs13107325	4	103188709	rs13107325	29483656	Common schizophrenia alleles are enriched in mutation-intolerant genes and in regions under strong background selection.	Schizophrenia	40,675 European ancestry cases, 64,643 European ancestry controls	1,651 European ancestry cases, 4,111 cases, 142,717 European ancestry controls, 11,507 controls	4q24	BANK1, SLC39A8	SLC39A8			ENSG00000138821	NA	NA	rs13107325-?	rs13107325	0	13107325	missense_variant	0	NR	1e-16	16		1.17371	[1.14-1.21]	Illumina [8000000] (imputed)	N
9	rs13107325	4	103188709	rs13107325	33861876	The Impact of Removing Former Drinkers from Genome-wide Association Studies of AUDIT-C.	Alcohol use disorder (consumption score)	5,135 European ancestry individuals inluding former drinkers, 126,375 European ancestry individuals excluding former drinkers	NR	4q24	SLC39A8	SLC39A8			ENSG00000138821	NA	NA	rs13107325-?	rs13107325	0	13107325	missense_variant	0	NR	4e-14	13.3979		0.153	[0.11-0.19] unit increase	NR [7682250] (imputed)	N
9	rs13107325	4	103188709	rs13107325	30038396	Gene discovery and polygenic prediction from a genome-wide association study of educational attainment in 1.1 million individuals.	Cognitive performance (MTAG)	402,382 European ancestry individuals	NA	4q24	Intergenic	SLC39A8			ENSG00000138821	NA	NA	rs13107325-T	rs13107325	0	13107325	missense_variant	0	0.075	3e-18	17.5229	(MTAG)	0.038	[0.029-0.047] unit decrease	Affymetrix, Illumina [7100000] (imputed)	N
9	rs13107325	4	103188709	rs13107325	33356394	Urate, Blood Pressure, and Cardiovascular Disease: Evidence From Mendelian Randomization and Meta-Analysis of Clinical Trials.	Urate levels	454,183 European ancestry individuals	NA	4q24	NR	SLC39A8			ENSG00000138821	NA	NA	rs13107325-T	rs13107325	0	13107325	missense_variant	0	0.07	3e-17	16.5229		0.0297	[0.023-0.037] unit decrease	NR [NR]	N
9	rs13107325	4	103188709	rs13107325	30038396	Gene discovery and polygenic prediction from a genome-wide association study of educational attainment in 1.1 million individuals.	Self-reported math ability	564,698 European ancestry individuals	NA	4q24	Intergenic	SLC39A8			ENSG00000138821	NA	NA	rs13107325-C	rs13107325	0	13107325	missense_variant	0	0.9166	5e-10	9.30103		0.0219	[0.015-0.029] unit decrease	Affymetrix, Illumina [10000000] (imputed)	N
9	rs13107325	4	103188709	rs13107325	33414549	Investigating the genetic architecture of noncognitive skills using GWAS-by-subtraction.	Cognitive aspects of educational attainment	257,700 European ancestry individuals	NA	4q24	NR	SLC39A8			ENSG00000138821	NA	NA	rs13107325-C	rs13107325	0	13107325	missense_variant	0	0.0795229	6e-23	22.2218		0.115778	[0.093-0.139] unit increase	Affymetrix, Illumina, Perlegen [7305956] (imputed)	N
9	rs13107325	4	103188709	rs13107325	34006833	The genetic architecture of the human thalamus and its overlap with ten common brain disorders.	Anterior thalamic nuclei volume	30,114 white British ancestry individuals		4q24	SLC39A8	SLC39A8			ENSG00000138821	NA	NA	rs13107325-T	rs13107325	0	13107325	missense_variant	0	0.0759	9e-13	12.0458		0.113983	[0.083-0.145] unit decrease	Affymetrix [8165723] (imputed)	N
9	rs13107325	4	103188709	rs13107325	34006833	The genetic architecture of the human thalamus and its overlap with ten common brain disorders.	Lateral thalamic nuclei volume	30,114 white British ancestry individuals		4q24	SLC39A8	SLC39A8			ENSG00000138821	NA	NA	rs13107325-T	rs13107325	0	13107325	missense_variant	0	0.0759	1e-12	12		0.113293	[0.082-0.145] unit decrease	Affymetrix [8165723] (imputed)	N
9	rs13107325	4	103188709	rs13107325	34187846	Multitrait genetic association analysis identifies 50 new risk loci for gastro-oesophageal reflux, seven new loci for Barrett's oesophagus and provides insights into clinical heterogeneity in reflux diagnosis.	Gastroesophageal reflux disease	129,080 European ancestry cases, 473,524 European ancestry controls	462,753 cases, 1,127,474 controls	4q24	SLC39A8	SLC39A8			ENSG00000138821	NA	NA	rs13107325-C	rs13107325	0	13107325	missense_variant	0	0.93	2e-14	13.699		0.07	unit decrease	NR [2324712] (imputed)	N
9	rs13107325	4	103188709	rs13107325	33972514	Genetic analysis in European ancestry individuals identifies 517 loci associated with liver enzymes.	Liver enzyme levels (gamma-glutamyl transferase)	437,194 European ancestry individuals	315,572 European ancestry individuals	4q24	SLC39A8	SLC39A8			ENSG00000138821	NA	NA	rs13107325-C	rs13107325	0	13107325	missense_variant	0	0.925031	8e-14	13.0969		0.00710285	[0.0052-0.009] unit increase	Affymetrix [13995440] (imputed)	N
9	rs13107325	4	103188709	rs13107325	34021172	GWAS of allometric body-shape indices in UK Biobank identifies loci suggesting associations with morphogenesis, organogenesis, adrenal cell renewal and cancer.	Body shape index	219,872 British ancestry women	NA	4q24	SLC39A8	SLC39A8			ENSG00000138821	NA	NA	rs13107325-T	rs13107325	0	13107325	missense_variant	0	NR	2e-11	10.699		0.0366395	[0.026-0.047] unit decrease	Affymetrix [321169] (imputed)	N
9	rs13107325	4	103188709	rs13107325	34021172	GWAS of allometric body-shape indices in UK Biobank identifies loci suggesting associations with morphogenesis, organogenesis, adrenal cell renewal and cancer.	Waist-to-hip ratio adjusted for BMI	219,872 British ancestry women	NA	4q24	SLC39A8	SLC39A8			ENSG00000138821	NA	NA	rs13107325-T	rs13107325	0	13107325	missense_variant	0	NR	8e-13	12.0969		0.0387088	[0.028-0.049] unit decrease	Affymetrix [319769] (imputed)	N
9	rs13107325	4	103188709	rs13107325	34021172	GWAS of allometric body-shape indices in UK Biobank identifies loci suggesting associations with morphogenesis, organogenesis, adrenal cell renewal and cancer.	Waist circumference adjusted for body mass index	219,872 British ancestry women	NA	4q24	SLC39A8	SLC39A8			ENSG00000138821	NA	NA	rs13107325-T	rs13107325	0	13107325	missense_variant	0	NR	2e-13	12.699		0.040075	[0.029-0.051] unit decrease	Affymetrix [321114] (imputed)	N
9	rs13107325	4	103188709	rs13107325	34021172	GWAS of allometric body-shape indices in UK Biobank identifies loci suggesting associations with morphogenesis, organogenesis, adrenal cell renewal and cancer.	Waist-hip index	219,872 British ancestry women	NA	4q24	SLC39A8	SLC39A8			ENSG00000138821	NA	NA	rs13107325-T	rs13107325	0	13107325	missense_variant	0	NR	3e-14	13.5229		0.0411267	[0.031-0.052] unit decrease	Affymetrix [319769] (imputed)	N
9	rs13107325	4	103198082	rs13135092	30698716	Multi-Ancestry Genome-Wide Association Study of Lipid Levels Incorporating Gene-Alcohol Interactions.	HDL cholesterol levels in current drinkers	56,505 European ancestry individuals, 9,870 African American individuals, 2,491 Asian ancestry individuals, 2,528 Hispanic individuals	107,548 European ancestry individuals, 2,028 African American or Afro-Caribbean individuals, 41,240 Asian ancestry individuals, 6,622 Hispanic individuals, 1,984 Brazilian ancestry individuals	4q24	SLC39A8	SLC39A8			ENSG00000138821	NA	NA	rs13135092-G	rs13135092	0	13135092	intron_variant	0	NR	2e-10	9.69897	(EA)	0.015	NR unit increase	Affymetrix, Illumina [NR] (imputed)	N
9	rs13107325	4	103198082	rs13135092	30698716	Multi-Ancestry Genome-Wide Association Study of Lipid Levels Incorporating Gene-Alcohol Interactions.	HDL cholesterol levels x alcohol consumption (drinkers vs non-drinkers) interaction (2df)	56,505 European ancestry current drinkers, 9,870 African American current drinkers, 2,491 Asian ancestry current drinkers, 2,528 Hispanic current drinkers, 33,388 European ancestry non-drinkers, 11,119 African American non-drinkers, 9,959 Asian ancestry non-drinkers, 1,466 Hispanic non-drinkers	107,548 European ancestry current drinkers, 2,028 African American or Afro-Caribbean current drinkers, 41,240 Asian ancestry current drinkers, 6,622 Hispanic individuals, 1,984 Brazilian ancestry individuals, 29,438 European ancestry non-drinkers, 2,447 African American or Afro-Caribbean non-drinkers, 67,191 Asian ancestry non-drinkers, 7,092 Hispanic non-drinkers, 1,668 Brazilian ancestry non-dr…	4q24	SLC39A8	SLC39A8			ENSG00000138821	NA	NA	rs13135092-G	rs13135092	0	13135092	intron_variant	0	NR	1e-29	29	(EA)	NA		Affymetrix, Illumina [NR] (imputed)	N
9	rs13107325	4	103198082	rs13135092	30698716	Multi-Ancestry Genome-Wide Association Study of Lipid Levels Incorporating Gene-Alcohol Interactions.	HDL cholesterol levels	89,893 European ancestry individuals, 20,989 African American individuals, 12,450 Asian ancestry individuals, 3,994 HIspanic individuals	136,986 European ancestry individuals, 4,475 African American or Afro-Caribbean individuals, 108,431 Asian ancestry individuals, 13,714 Hispanic individuals, 3,652 Brazilian ancestry individuals	4q24	SLC39A8	SLC39A8			ENSG00000138821	NA	NA	rs13135092-G	rs13135092	0	13135092	intron_variant	0	NR	4e-08	7.39794		0.0158	NR unit increase	Affymetrix, Illumina [NR] (imputed)	N
9	rs13107325	4	103198082	rs13135092	30698716	Multi-Ancestry Genome-Wide Association Study of Lipid Levels Incorporating Gene-Alcohol Interactions.	HDL cholesterol levels in current drinkers	56,505 European ancestry individuals, 9,870 African American individuals, 2,491 Asian ancestry individuals, 2,528 Hispanic individuals	107,548 European ancestry individuals, 2,028 African American or Afro-Caribbean individuals, 41,240 Asian ancestry individuals, 6,622 Hispanic individuals, 1,984 Brazilian ancestry individuals	4q24	SLC39A8	SLC39A8			ENSG00000138821	NA	NA	rs13135092-G	rs13135092	0	13135092	intron_variant	0	NR	7e-11	10.1549		0.014	NR unit increase	Affymetrix, Illumina [NR] (imputed)	N
9	rs13107325	4	103198082	rs13135092	30698716	Multi-Ancestry Genome-Wide Association Study of Lipid Levels Incorporating Gene-Alcohol Interactions.	HDL cholesterol levels x alcohol consumption (drinkers vs non-drinkers) interaction (2df)	56,505 European ancestry current drinkers, 9,870 African American current drinkers, 2,491 Asian ancestry current drinkers, 2,528 Hispanic current drinkers, 33,388 European ancestry non-drinkers, 11,119 African American non-drinkers, 9,959 Asian ancestry non-drinkers, 1,466 Hispanic non-drinkers	107,548 European ancestry current drinkers, 2,028 African American or Afro-Caribbean current drinkers, 41,240 Asian ancestry current drinkers, 6,622 Hispanic individuals, 1,984 Brazilian ancestry individuals, 29,438 European ancestry non-drinkers, 2,447 African American or Afro-Caribbean non-drinkers, 67,191 Asian ancestry non-drinkers, 7,092 Hispanic non-drinkers, 1,668 Brazilian ancestry non-dr…	4q24	SLC39A8	SLC39A8			ENSG00000138821	NA	NA	rs13135092-G	rs13135092	0	13135092	intron_variant	0	NR	2e-31	30.699		NA		Affymetrix, Illumina [NR] (imputed)	N
9	rs13107325	4	103198082	rs13135092	30698716	Multi-Ancestry Genome-Wide Association Study of Lipid Levels Incorporating Gene-Alcohol Interactions.	HDL cholesterol levels x alcohol consumption (regular vs non-regular drinkers) interaction (2df)	44,831 European ancestry regular drinkers, 3,976 African American regular drinkers, 1,288 Asian ancestry regular drinkers, 827 Hispanic regular drinkers, 11,674 European ancestry non-regular drinkers, 5,894 African American non-regular drinkers, 1,203 Asian ancestry non-regular drinkers, 1,701 Hispanic non-regular drinkers	71,281 European ancestry regular drinkers, 711 African American or Afro-Caribbean regular drinkers, 35,088 Asian ancestry regular drinkers, 3,742 Hispanic regular drinkers, 36,267 European ancestry non-regular drinkers, 1,317 African American or Afro-Caribbean non-regular drinkers, 6,152 Asian ancestry non-regular drinkers, 2,880 Hispanic non-regular drinkers	4q24	SLC39A8	SLC39A8			ENSG00000138821	NA	NA	rs13135092-G	rs13135092	0	13135092	intron_variant	0	NR	2e-32	31.699	(EA)	NA		Affymetrix, Illumina [NR] (imputed)	N
9	rs13107325	4	103198082	rs13135092	30698716	Multi-Ancestry Genome-Wide Association Study of Lipid Levels Incorporating Gene-Alcohol Interactions.	HDL cholesterol levels x alcohol consumption (regular vs non-regular drinkers) interaction (2df)	44,831 European ancestry regular drinkers, 3,976 African American regular drinkers, 1,288 Asian ancestry regular drinkers, 827 Hispanic regular drinkers, 11,674 European ancestry non-regular drinkers, 5,894 African American non-regular drinkers, 1,203 Asian ancestry non-regular drinkers, 1,701 Hispanic non-regular drinkers	71,281 European ancestry regular drinkers, 711 African American or Afro-Caribbean regular drinkers, 35,088 Asian ancestry regular drinkers, 3,742 Hispanic regular drinkers, 36,267 European ancestry non-regular drinkers, 1,317 African American or Afro-Caribbean non-regular drinkers, 6,152 Asian ancestry non-regular drinkers, 2,880 Hispanic non-regular drinkers	4q24	SLC39A8	SLC39A8			ENSG00000138821	NA	NA	rs13135092-G	rs13135092	0	13135092	intron_variant	0	NR	2e-33	32.699		NA		Affymetrix, Illumina [NR] (imputed)	N
9	rs13107325	4	103198082	rs13135092	31501611	Contribution of genetics to visceral adiposity and its relation to cardiovascular and metabolic disease.	Predicted visceral adipose tissue	325,153 British ancestry individuals	NA	4q24	NR	SLC39A8			ENSG00000138821	NA	NA	rs13135092-G	rs13135092	0	13135092	intron_variant	0	0.08151	7e-13	12.1549		0.0325622	[0.024-0.041] unit increase	Affymetrix [10549349] (imputed)	N
9	rs13107325	4	103198082	rs13135092	30643258	Genome-wide association analyses of risk tolerance and risky behaviors in over 1 million individuals identify hundreds of loci and shared genetic influences.	Adventurousness	557,923 European ancestry individuals	NA	4q24	SLC39A8	SLC39A8			ENSG00000138821	NA	NA	rs13135092-A	rs13135092	0	13135092	intron_variant	0	0.9119	3e-11	10.5229		0.0228032	[0.016-0.03] unit increase	Illumina [9339358] (imputed)	N
9	rs13107325	4	103198082	rs13135092	30698716	Multi-Ancestry Genome-Wide Association Study of Lipid Levels Incorporating Gene-Alcohol Interactions.	HDL cholesterol levels	89,893 European ancestry individuals, 20,989 African American individuals, 12,450 Asian ancestry individuals, 3,994 HIspanic individuals	136,986 European ancestry individuals, 4,475 African American or Afro-Caribbean individuals, 108,431 Asian ancestry individuals, 13,714 Hispanic individuals, 3,652 Brazilian ancestry individuals	4q24	SLC39A8	SLC39A8			ENSG00000138821	NA	NA	rs13135092-G	rs13135092	0	13135092	intron_variant	0	NR	2e-07	6.69897	(EA)	0.01628	NR unit increase	Affymetrix, Illumina [NR] (imputed)	N
9	rs13107325	4	103198082	rs13135092	29507422	A large electronic-health-record-based genome-wide study of serum lipids.	Total cholesterol levels	76,627 European ancestry individuals, 7,795 Hispanic individuals, 6,855 East Asian ancestry individuals, 2,958 African American individuals, 439 South Asian ancestry individuals	NA	4q24	NR	SLC39A8			ENSG00000138821	NA	NA	rs13135092-A	rs13135092	0	13135092	intron_variant	0	0.919	8e-10	9.09691	(EA)	0.052	unit increase	Affymetrix [at least 7091467] (imputed)	N
9	rs13107325	4	103198082	rs13135092	29507422	A large electronic-health-record-based genome-wide study of serum lipids.	Total cholesterol levels	76,627 European ancestry individuals, 7,795 Hispanic individuals, 6,855 East Asian ancestry individuals, 2,958 African American individuals, 439 South Asian ancestry individuals	NA	4q24	NR	SLC39A8			ENSG00000138821	NA	NA	rs13135092-A	rs13135092	0	13135092	intron_variant	0	NR	5e-11	10.301		0.054	unit increase	Affymetrix [at least 7091467] (imputed)	N
9	rs13107325	4	103198082	rs13135092	29507422	A large electronic-health-record-based genome-wide study of serum lipids.	High density lipoprotein cholesterol levels	76,627 European ancestry individuals, 7,795 Hispanic individuals, 6,855 East Asian ancestry individuals, 2,958 African American individuals, 439 South Asian ancestry individuals	NA	4q24	NR	SLC39A8			ENSG00000138821	NA	NA	rs13135092-A	rs13135092	0	13135092	intron_variant	0	0.919	2e-19	18.699	(EA)	0.063	unit increase	Affymetrix [at least 7091467] (imputed)	N
9	rs13107325	4	103198082	rs13135092	29507422	A large electronic-health-record-based genome-wide study of serum lipids.	High density lipoprotein cholesterol levels	76,627 European ancestry individuals, 7,795 Hispanic individuals, 6,855 East Asian ancestry individuals, 2,958 African American individuals, 439 South Asian ancestry individuals	NA	4q24	NR	SLC39A8			ENSG00000138821	NA	NA	rs13135092-A	rs13135092	0	13135092	intron_variant	0	NR	7e-21	20.1549		0.063	unit increase	Affymetrix [at least 7091467] (imputed)	N
9	rs13107325	4	103198082	rs13135092	29507422	A large electronic-health-record-based genome-wide study of serum lipids.	Low density lipoprotein cholesterol levels	76,627 European ancestry individuals, 7,795 Hispanic individuals, 6,855 East Asian ancestry individuals, 2,958 African American individuals, 439 South Asian ancestry individuals	NA	4q24	NR	SLC39A8			ENSG00000138821	NA	NA	rs13135092-A	rs13135092	0	13135092	intron_variant	0	0.919	7e-06	5.1549	(EA)	0.039	unit increase	Affymetrix [at least 7091467] (imputed)	N
9	rs13107325	4	103198082	rs13135092	29507422	A large electronic-health-record-based genome-wide study of serum lipids.	Low density lipoprotein cholesterol levels	76,627 European ancestry individuals, 7,795 Hispanic individuals, 6,855 East Asian ancestry individuals, 2,958 African American individuals, 439 South Asian ancestry individuals	NA	4q24	NR	SLC39A8			ENSG00000138821	NA	NA	rs13135092-A	rs13135092	0	13135092	intron_variant	0	NR	3e-06	5.52288		0.039	unit increase	Affymetrix [at least 7091467] (imputed)	N
9	rs13107325	4	103198082	rs13135092	25961943	The impact of low-frequency and rare variants on lipid levels.	HDL cholesterol	up to 62,166 European ancestry individuals	NA	4q24	SLC39A8	SLC39A8			ENSG00000138821	NA	NA	rs13135092-A	rs13135092	0	13135092	intron_variant	0	0.97	3e-13	12.5229		0.129	[0.094-0.164] s.d. increase	Affymetrix, Illumina, Perlegen [up to 9657952] (imputed)	N
9	rs13107325	4	103198082	rs13135092	32606422	Multi-trait analysis for genome-wide association study of five psychiatric disorders.	Bipolar disorder (MTAG)	65,682 individuals	NA	4q24	NR	SLC39A8			ENSG00000138821	NA	NA	rs13135092-?	rs13135092	0	13135092	intron_variant	0		1e-08	8		NA		NR [520857]	N
9	rs13107325	4	103198082	rs13135092	32451486	Genome-wide meta-analysis of problematic alcohol use in 435,563 individuals yields insights into biology and relationships with other traits.	Problematic alcohol use (MTAG)	972,915 European ancestry individuals	NA	4q24	NR	SLC39A8			ENSG00000138821	NA	NA	rs13135092-G	rs13135092	0	13135092	intron_variant	0	0.0808	3e-42	41.5229		0.0519347	[0.044-0.059] unit decrease	Affymetrix [10613246] (imputed)	N
9	rs13107325	4	103198082	rs13135092	32451486	Genome-wide meta-analysis of problematic alcohol use in 435,563 individuals yields insights into biology and relationships with other traits.	Alcohol consumption (drinks per week) (MTAG)	972,915 European ancestry individuals	NA	4q24	NR	SLC39A8			ENSG00000138821	NA	NA	rs13135092-G	rs13135092	0	13135092	intron_variant	0	0.0725	2e-35	34.699		0.0417501	[0.035-0.048] unit decrease	Affymetrix [NR] (imputed)	N
9	rs13107325	4	103198082	rs13135092	32451486	Genome-wide meta-analysis of problematic alcohol use in 435,563 individuals yields insights into biology and relationships with other traits.	Problematic alcohol use	435,563 European ancestry individuals	NA	4q24	SLC39A8	SLC39A8			ENSG00000138821	NA	NA	rs13135092-A	rs13135092	0	13135092	intron_variant	0	0.9192	2e-31	30.699		11.673	[NR] z score increase	Affymetrix [14069427] (imputed)	N
9	rs13107325	4	103198082	rs13135092	30670697	Multi-ancestry study of blood lipid levels identifies four loci interacting with physical activity.	HDL cholesterol x physical activity interaction (2df test)	7,395 African American inactive individuals, 13,092 African American active individuals, 2,753 Asian ancestry inactive individuals, 3,650 Asian ancestry active individuals, 22,963 European ancestry inactive individuals, 61,939 European ancestry active individuals, 2,829 Hispanic or Latin American inactive individuals, 6,358 Hispanic or Latin American active individuals	1,886 African American inactive individuals, 1,892 African American active individuals, 1,217 South African Black ancestry inactive individuals, 389 South African Black ancestry active individuals, 2,494 East Asian ancestry inactive individuals, 1,947 East Asian ancestry active individuals, 724 South Asian ancestry inactive individuals, 1,425 South Asian ancestry active individuals, 41,042 Europe…	4q24	NR	SLC39A8			ENSG00000138821	NA	NA	rs13135092-A	rs13135092	0	13135092	intron_variant	0	0.9311	5e-19	18.301		NA		Affymetrix, Illumina [at least 2500000] (imputed)	N
9	rs13107325	4	103198082	rs13135092	30677029	Genetic architecture of human thinness compared to severe obesity.	Obese vs. thin	1,456 British ancestry obese children, 1,471 European ancestry thin adults	up to 7,526 British ancestry obese individuals, 7,962 obese individuals, up to 3,532 British ancestry thin individuals, 8,106 thin individuals	4q24	SLC39A8	SLC39A8			ENSG00000138821	NA	NA	rs13135092-G	rs13135092	0	13135092	intron_variant	0	0.07243	1e-08	8		1.32	[1.20-1.45]	Illumina [41266535] (imputed)	N
9	rs13107325	4	103198082	rs13135092	30804565	Genome-wide analysis of insomnia in 1,331,010 individuals identifies new risk loci and functional pathways.	Insomnia	651,923 European ancestry males, 679,087 European ancestry females	NA	4q24	NR	SLC39A8			ENSG00000138821	NA	NA	rs13135092-G	rs13135092	0	13135092	intron_variant	0	0.0825	3e-16	15.5229		1.0929	[1.07-1.11]	Affymetrix, Illumina [NR] (imputed)	N
9	rs13107325	4	103198082	rs13135092	31194737	Genome-wide association study of multisite chronic pain in UK Biobank.	Multisite chronic pain	387,649 British ancestry individuals	NA	4q24	SLC39A8	SLC39A8			ENSG00000138821	NA	NA	rs13135092-A	rs13135092	0	13135092	intron_variant	0	0.08071	2e-13	12.699		0.0328	[0.024-0.041] unit decrease	NR [NR]	N
9	rs13107325	4	103198082	rs13135092	31046077	A genome-wide association study of bitter and sweet beverage consumption.	Bitter alcoholic beverage consumption	336,448 European ancestry individuals	39,924 European ancestry individuals	4q24	SLC39A8	SLC39A8			ENSG00000138821	NA	NA	rs13135092-A	rs13135092	0	13135092	intron_variant	0	0.9176	3e-14	13.5229		0.0141	[0.01-0.018] unit increase	Affymetrix [~ 7740000] (imputed)	N
9	rs13107325	4	103198082	rs13135092	33479212	Integrative analysis of genome-wide association studies identifies novel loci associated with neuropsychiatric disorders.	Schizophrenia (MTAG)	at least 33,640 European ancestry cases, at least 43,456 European ancestry controls	NA	4q24	NR	SLC39A8			ENSG00000138821	NA	NA	rs13135092-A	rs13135092	0	13135092	intron_variant	0	0.9145	9e-13	12.0458		0.146635	[0.11-0.19] unit decrease	NR [NR]	N
9	rs13107325	4	103198082	rs13135092	33479212	Integrative analysis of genome-wide association studies identifies novel loci associated with neuropsychiatric disorders.	Bipolar disorder (MTAG)	at least 20,352 European ancestry cases, at least 31,358 European ancestry controls	NA	4q24	NR	SLC39A8			ENSG00000138821	NA	NA	rs13135092-A	rs13135092	0	13135092	intron_variant	0	0.9145	2e-08	7.69897		0.114025	[0.074-0.154] unit decrease	NR [NR]	N
9	rs13107325	4	103198082	rs13135092	30336701	Genome-Wide Association Study Meta-Analysis of the Alcohol Use Disorders Identification Test (AUDIT) in Two Population-Based Cohorts.	Alcohol use disorder (total score)	141,932 European ancestry individuals	NA	4q24	RN7SL728P, SLC39A8	SLC39A8			ENSG00000138821	NA	NA	rs13135092-A	rs13135092	0	13135092	intron_variant	0	NR	3e-14	13.5229		7.59	[NR] z score increase	NR [16213998]	N
9	rs13107325	4	103198082	rs13135092	30336701	Genome-Wide Association Study Meta-Analysis of the Alcohol Use Disorders Identification Test (AUDIT) in Two Population-Based Cohorts.	Alcohol use disorder (dependence and problematic use scores)	121,604 British ancestry individuals	NA	4q24	SLC39A8	SLC39A8			ENSG00000138821	NA	NA	rs13135092-G	rs13135092	0	13135092	intron_variant	0	NR	5e-15	14.301		0.01	[NR] unit decrease	NR [16213998]	N
9	rs13107325	4	103198082	rs13135092	29691431	Biological Insights Into Muscular Strength: Genetic Findings in the UK Biobank.	Hand grip strength	334,825 British ancestry individuals	NA	4q24	SLC39A8	SLC39A8			ENSG00000138821	NA	NA	rs13135092-A	rs13135092	0	13135092	intron_variant	0	0.9169	3e-26	25.5229		0.005	[0.004-0.006] unit increase	Affymetrix [15275733] (imputed)	N
9	rs13107325	4	103198082	rs13135092	32665545	Understanding the genetic determinants of the brain with MOSTest.	Cortical thickness (min-P)	26,502 European ancestry individuals	NA	4q24	MACF1, KIAA0754, BMP8A, PABPC4	SLC39A8			ENSG00000138821	NA	NA	rs13135092-?	rs13135092	0	13135092	intron_variant	0		9e-12	11.0458		NA		NR [7428630] (imputed)	N
9	rs13107325	4	103198082	rs13135092	32895543	A general dimension of genetic sharing across diverse cognitive traits inferred from molecular data.	Verbal-numerical reasoning	171,304 British ancestry individuals	NA	4q24		SLC39A8			ENSG00000138821	NA	NA	rs13135092-?	rs13135092	0	13135092	intron_variant	0	NR	8e-17	16.0969		NA		NR [7857346] (imputed)	N
9	rs13107325	4	103198082	rs13135092	32895543	A general dimension of genetic sharing across diverse cognitive traits inferred from molecular data.	Cognitive traits (MTAG)	331,679 British ancestry individuals	NA	4q24		SLC39A8			ENSG00000138821	NA	NA	rs13135092-?	rs13135092	0	13135092	intron_variant	0	NR	3e-10	9.52288		NA		NR [7857346] (imputed)	N
9	rs13107325	4	103198082	rs13135092	33830993	Sex-stratified genome-wide association study of multisite chronic pain in UK Biobank.	Multisite chronic pain	387,649 British ancestry individuals	NA	4q24	SLC39A8	SLC39A8			ENSG00000138821	NA	NA	rs13135092-?	rs13135092	0	13135092	intron_variant	0	NR	3e-14	13.5229		NA	[NR]	NR [NR] (imputed)	N
9	rs13107325	4	103198082	rs13135092	33830993	Sex-stratified genome-wide association study of multisite chronic pain in UK Biobank.	Multisite chronic pain	209,093 British ancestry women	NA	4q24	SLC39A8	SLC39A8			ENSG00000138821	NA	NA	rs13135092-A	rs13135092	0	13135092	intron_variant	0	NR	2e-09	8.69897		0.038	[0.026-0.05] unit decrease	NR [NR] (imputed)	N
9	rs13107325	4	103198082	rs13135092	30595370	Leveraging Polygenic Functional Enrichment to Improve GWAS Power.	White blood cell count	approximately 444,000 European ancestry individuals	NA	4q24		SLC39A8			ENSG00000138821	NA	NA	rs13135092-?	rs13135092	0	13135092	intron_variant	0	NR	4e-09	8.39794		NA		NR [~ 8900000] (imputed)	N
9	rs13107325	4	103198082	rs13135092	30275531	Genetics of blood lipids among ~300,000 multi-ethnic participants of the Million Veteran Program.	Total cholesterol levels	215,551 European ancestry individuals, 57,332 African American individuals, 24,743 Hispanic individuals	Up to 319,677 individuals	4q24	SLC39A8	SLC39A8			ENSG00000138821	NA	NA	rs13135092-A	rs13135092	0	13135092	intron_variant	0	0.9185	4e-09	8.39794		0.0308	[0.021-0.041] mg dl-1 increase	Affymetrix [up to 31400000] (imputed)	N
9	rs13107325	4	103198082	rs13135092	33686288	Identifying loci with different allele frequencies among cases of eight psychiatric disorders using CC-GWAS.	Schizophrenia vs ADHD (ordinary least squares (OLS))	40,675 schizophrenia cases, 19,099 ADHD cases	NA	4q24		SLC39A8			ENSG00000138821	NA	NA	rs13135092-?	rs13135092	0	13135092	intron_variant	0	NR	4e-08	7.39794		0.0189	NR unit increase	NR [4428082] (imputed)	N
9	rs13107325	4	103198082	rs13135092	33686288	Identifying loci with different allele frequencies among cases of eight psychiatric disorders using CC-GWAS.	Schizophrenia vs anorexia nervosa (ordinary least squares (OLS))	40,675 schizophrenia cases, 16,992 anorexia nervosa cases	NA	4q24		SLC39A8			ENSG00000138821	NA	NA	rs13135092-?	rs13135092	0	13135092	intron_variant	0	NR	6e-09	8.22185		0.0192	NR unit increase	NR [4425810] (imputed)	N
9	rs13105581	4	103228830	rs13105581	29326435	A combined analysis of genetically correlated traits identifies 187 loci and a role for neurogenesis and myelination in intelligence.	Intelligence (MTAG)	120,934 British ancestry individuals, 127,548 individuals	NA	4q24	SLC39A8	SLC39A8			ENSG00000138821	NA	NA	rs13105581-T	rs13105581	0	13105581	intron_variant	0	NR	2e-10	9.69897		0.0361144	[0.025-0.047] unit decrease	Affymetrix [NR]	N
9	rs13105581	4	103228830	rs13105581	29942086	Genome-wide association meta-analysis in 269,867 individuals identifies new genetic and functional links to intelligence.	Intelligence	269,867 European ancestry individuals	NA	4q24	NR	SLC39A8			ENSG00000138821	NA	NA	rs13105581-T	rs13105581	0	13105581	intron_variant	0	NR	2e-09	8.69897		6.003	z-score decrease	Affymetrix, Illumina [9295118] (imputed)	N
9	rs13105581	4	103228830	rs13105581	29844566	Study of 300,486 individuals identifies 148 independent genetic loci influencing general cognitive function.	General cognitive ability	up to 300,486 European ancestry individuals	NA	4q24	SLC39A8	SLC39A8			ENSG00000138821	NA	NA	rs13105581-T	rs13105581	0	13105581	intron_variant	0	NR	3e-11	10.5229		6.629	z-score decrease	Affymetrix, Illumina [at least 2500000] (imputed)	N
9	rs13105581	4	103228830	rs13105581	32888494	The Polygenic and Monogenic Basis of Blood Traits and Diseases.	Red blood cell count	408,112 British individuals	NA	4q24	SLC39A8	SLC39A8			ENSG00000138821	NA	NA	rs13105581-T	rs13105581	0	13105581	intron_variant	0	0.079124	2e-12	11.699		0.0291516	[0.021-0.037] unit increase	Affymetrix [93095623] (imputed)	N
9	rs13105581	4	103283117	rs34333163	31676860	Genome-wide association analysis of 19,629 individuals identifies variants influencing regional brain volumes and refines their genetic co-architecture with cognitive and mental health traits.	Brain region volumes	19,629 British ancestry individuals	NA	4q24	NR	SLC39A8			ENSG00000138821	NA	NA	rs34333163-?	rs34333163	0	34333163	intron_variant	0	NR	3e-09	8.52288	(white matter)	NA		NR [9227495] (imputed)	N
9	rs13105581	4	103283117	rs34333163	32888494	The Polygenic and Monogenic Basis of Blood Traits and Diseases.	Monocyte percentage of white cells	408,112 British individuals	NA	4q24	SLC39A8	SLC39A8			ENSG00000138821	NA	NA	rs34333163-G	rs34333163	0	34333163	intron_variant	0	0.070832	2e-11	10.699		0.029078	[0.021-0.038] unit decrease	Affymetrix [93095623] (imputed)	N
9	rs13105581	4	103283117	rs34333163	33462484	Genetics of 35 blood and urine biomarkers in the UK Biobank.	Aspartate aminotransferase levels	341,246 European ancestry individuals, 5,982 African ancestry individuals, 7,313 South Asian ancestry individuals	NA	4q24	NR	SLC39A8			ENSG00000138821	NA	NA	rs34333163-G	rs34333163	0	34333163	intron_variant	0	NR	2e-24	23.699		0.0481	[0.039-0.057] unit increase	Affymetrix [9000000] (imputed)	N
9	rs13105581	4	103283117	rs34333163	33462484	Genetics of 35 blood and urine biomarkers in the UK Biobank.	Apolipoprotein A1 levels	311,601 European ancestry individuals, 5,550 African ancestry individuals, 6,682 South Asian ancestry individuals	NA	4q24	NR	SLC39A8			ENSG00000138821	NA	NA	rs34333163-G	rs34333163	0	34333163	intron_variant	0	NR	2e-38	37.699		0.0639	[0.054-0.074] unit decrease	Affymetrix [9000000] (imputed)	N
9	rs13105581	4	103283117	rs34333163	33462484	Genetics of 35 blood and urine biomarkers in the UK Biobank.	Calcium levels	313,387 European ancestry individuals, 5,576 African ancestry individuals, 6,696 South Asian ancestry individuals	NA	4q24	NR	SLC39A8			ENSG00000138821	NA	NA	rs34333163-G	rs34333163	0	34333163	intron_variant	0	NR	2e-21	20.699		0.0468	[0.037-0.056] unit decrease	Affymetrix [9000000] (imputed)	N
9	rs13105581	4	103283117	rs34333163	33462484	Genetics of 35 blood and urine biomarkers in the UK Biobank.	Serum albumin level	313,032 European ancestry individuals, 5,573 African ancestry individuals, 6,687 South Asian ancestry individuals	NA	4q24	NR	SLC39A8			ENSG00000138821	NA	NA	rs34333163-G	rs34333163	0	34333163	intron_variant	0	NR	2e-17	16.699		0.0418	[0.032-0.051] unit decrease	Affymetrix [9000000] (imputed)	N
9	rs13105581	4	103283117	rs34333163	33462484	Genetics of 35 blood and urine biomarkers in the UK Biobank.	High density lipoprotein cholesterol levels	313,372 European ancestry individuals, 5,573 African ancestry individuals, 6,689 South Asian ancestry individuals	NA	4q24	NR	SLC39A8			ENSG00000138821	NA	NA	rs34333163-G	rs34333163	0	34333163	intron_variant	0	NR	1e-47	47		0.0712	[0.062-0.081] unit decrease	Affymetrix [9000000] (imputed)	N
9	rs13105581	4	103283117	rs34333163	33462484	Genetics of 35 blood and urine biomarkers in the UK Biobank.	Low density lipoprotein cholesterol levels	341,875 European ancestry individuals, 6,003 African ancestry individuals, 7,319 South Asian ancestry individuals	NA	4q24	NR	SLC39A8			ENSG00000138821	NA	NA	rs34333163-G	rs34333163	0	34333163	intron_variant	0	NR	2e-10	9.69897		0.0299	[0.021-0.039] unit decrease	Affymetrix [9000000] (imputed)	N
9	rs13105581	4	103283117	rs34333163	33462484	Genetics of 35 blood and urine biomarkers in the UK Biobank.	Total cholesterol levels	342,508 European ancestry individuals, 6,014 African ancestry individuals, 7,336 South Asian ancestry individuals	NA	4q24	NR	SLC39A8			ENSG00000138821	NA	NA	rs34333163-G	rs34333163	0	34333163	intron_variant	0	NR	6e-24	23.2218		0.0474	[0.038-0.057] unit decrease	Affymetrix [9000000] (imputed)	N
9	rs13105581	4	103284865	rs13114738	29507422	A large electronic-health-record-based genome-wide study of serum lipids.	High density lipoprotein cholesterol levels	76,627 European ancestry individuals, 7,795 Hispanic individuals, 6,855 East Asian ancestry individuals, 2,958 African American individuals, 439 South Asian ancestry individuals	NA	4q24	NR	SLC39A8			ENSG00000138821	NA	NA	rs13114738-C	rs13114738	0	13114738	intron_variant	0	0.917	3e-11	10.5229	(EA)	0.045	unit increase	Affymetrix [at least 7091467] (imputed)	N
9	rs13105581	4	103284865	rs13114738	29507422	A large electronic-health-record-based genome-wide study of serum lipids.	High density lipoprotein cholesterol levels	76,627 European ancestry individuals, 7,795 Hispanic individuals, 6,855 East Asian ancestry individuals, 2,958 African American individuals, 439 South Asian ancestry individuals	NA	4q24	NR	SLC39A8			ENSG00000138821	NA	NA	rs13114738-C	rs13114738	0	13114738	intron_variant	0	NR	3e-12	11.5229		0.046	unit increase	Affymetrix [at least 7091467] (imputed)	N
9	rs13105581	4	103284865	rs13114738	27790247	Pleiotropic Meta-Analyses of Longitudinal Studies Discover Novel Genetic Variants Associated with Age-Related Diseases.	Age-related diseases, mortality and associated endophenotypes	9,618 European ancestry individuals	19,796 European ancestry individuals	4q24	NR	SLC39A8			ENSG00000138821	NA	NA	rs13114738-?	rs13114738	0	13114738	intron_variant	0	NR	8e-08	7.09691		NA		Affymetrix [NR]	N
9	rs13105581	4	103284865	rs13114738	27790247	Pleiotropic Meta-Analyses of Longitudinal Studies Discover Novel Genetic Variants Associated with Age-Related Diseases.	Age-related disease endophenotypes	9,618 European ancestry individuals	19,796 European ancestry individuals	4q24	NR	SLC39A8			ENSG00000138821	NA	NA	rs13114738-?	rs13114738	0	13114738	intron_variant	0	NR	1e-10	10		NA		Affymetrix [NR]	N
9	rs13105581	4	103385336	rs531685993	31676860	Genome-wide association analysis of 19,629 individuals identifies variants influencing regional brain volumes and refines their genetic co-architecture with cognitive and mental health traits.	Brain region volumes	19,629 British ancestry individuals	NA	4q24	NR	SLC39A8 - NFKB1	ENSG00000138821	ENSG00000109320		32921	37152	rs531685993-?	rs531685993	0	531685993	intergenic_variant	1	NR	4e-15	14.3979	(left accumbens area)	NA		NR [9227495] (imputed)	N
9	rs13105581	4	103385336	rs531685993	31676860	Genome-wide association analysis of 19,629 individuals identifies variants influencing regional brain volumes and refines their genetic co-architecture with cognitive and mental health traits.	Brain region volumes	19,629 British ancestry individuals	NA	4q24	NR	SLC39A8 - NFKB1	ENSG00000138821	ENSG00000109320		32921	37152	rs531685993-?	rs531685993	0	531685993	intergenic_variant	1	NR	3e-13	12.5229	(right accumbens area)	NA		NR [9227495] (imputed)	N
11	rs146618518	5	102295504	rs2195272	33568662	Genetic determinants of daytime napping and effects on cardiometabolic health.	Daytime nap	452,633 European ancestry individuals	541,333 European ancestry individuals	5q21.1	PAM	PAM			ENSG00000145730	NA	NA	rs2195272-T	rs2195272	0	2195272	intron_variant	0		3e-14	13.5229		0.007	[0.0052-0.0088] unit increase	Affymetrix [13304133] (imputed)	N
11	rs146618518	5	102305065	rs17154889	31669095	Shared Genetic and Experimental Links between Obesity-Related Traits and Asthma Subtypes in UK Biobank.	Waist circumference adjusted for body mass index	457,690 European ancestry individuals	NA	5q21.1	NR	PAM			ENSG00000145730	NA	NA	rs17154889-?	rs17154889	0	17154889	intron_variant	0	NR	2e-11	10.699		NA		Affymetrix [~ 8270000] (imputed)	N
11	rs146618518	5	102305065	rs17154889	31669095	Shared Genetic and Experimental Links between Obesity-Related Traits and Asthma Subtypes in UK Biobank.	Waist-to-hip ratio adjusted for BMI	457,690 European ancestry individuals	NA	5q21.1	NR	PAM			ENSG00000145730	NA	NA	rs17154889-?	rs17154889	0	17154889	intron_variant	0	NR	2e-13	12.699		NA		Affymetrix [~ 8270000] (imputed)	N
11	rs146618518	5	102305065	rs17154889	30595370	Leveraging Polygenic Functional Enrichment to Improve GWAS Power.	Waist-hip ratio	approximately 458,000 European ancestry individuals	NA	5q21.1		PAM			ENSG00000145730	NA	NA	rs17154889-?	rs17154889	0	17154889	intron_variant	0	NR	7e-16	15.1549		NA		NR [~ 8900000] (imputed)	N
11	rs146618518	5	102313939	rs6889592	30804565	Genome-wide analysis of insomnia in 1,331,010 individuals identifies new risk loci and functional pathways.	Sleep duration	384,317 European ancestry individuals	NA	5q21.1		PAM			ENSG00000145730	NA	NA	rs6889592-A	rs6889592	0	6889592	intron_variant	0	0.3324	1e-11	11		0.01754	[0.012-0.023] unit increase	Affymetrix, Illumina [10862567] (imputed)	N
11	rs146618518	5	102318974	rs10463554	28892059	A meta-analysis of genome-wide association studies identifies 17 new Parkinson's disease risk loci.	Parkinson's disease	20,184 European ancestry cases, 397,324 European ancestry controls	5,851 European ancestry cases, 5,866 European ancestry controls	5q21.1	NR	PAM			ENSG00000145730	NA	NA	rs10463554-T	rs10463554	0	10463554	intron_variant	0	NR	2e-07	6.69897		1.06496	[1.04-1.09]	Illumina [11933700] (imputed)	N
11	rs146618518	5	102321905	rs56372231	30846698	Genome-wide association study identifies genetic loci for self-reported habitual sleep duration supported by accelerometer-derived estimates.	Sleep duration	446,118 European ancestry individuals	47,180 adults, 10,554 children or adolescents	5q21.1	NR	PAM			ENSG00000145730	NA	NA	rs56372231-T	rs56372231	0	56372231	intron_variant	0	NR	2e-11	10.699		0.888	unit increase	Affymetrix [14661600] (imputed)	N
11	rs146618518	5	102327868	rs3776864	30846698	Genome-wide association study identifies genetic loci for self-reported habitual sleep duration supported by accelerometer-derived estimates.	Sleep duration (short sleep)	106,192 European ancestry cases, 305,742 European ancestry controls	47,180 adults, 10,554 children or adolescents	5q21.1	PAM, PPIP5K2, GIN1, c5orf30	PAM			ENSG00000145730	NA	NA	rs3776864-A	rs3776864	0	3776864	intron_variant	0	NR	2e-08	7.69897		1.032		NR [14661600] (imputed)	N
11	rs146618518	5	102365794	rs26431	31701892	Identification of novel risk loci, causal insights, and heritable risk for Parkinson's disease: a meta-analysis of genome-wide association studies.	Parkinson's disease or first degree relation to individual with Parkinson's disease	15,056 European ancestry cases, 18,618 European ancestry proxy cases, 449,056 European ancestry controls	22,632 European ancestry cases, 968,735 European ancestry controls	5q21.1	PAM	PAM - EIF3KP1	ENSG00000145730	ENSG00000175749		360	2286	rs26431-C	rs26431	0	26431	intergenic_variant	1	0.7025	2e-09	8.69897		0.0621	[0.042-0.082] unit increase	NR [7784415] (imputed)	N
11	rs146618518	5	102365794	rs26431	29500382	Item-level analyses reveal genetic heterogeneity in neuroticism.	Feeling worry	372,869 European ancestry individuals	NA	5q21.1	NR	PAM - EIF3KP1	ENSG00000145730	ENSG00000175749		360	2286	rs26431-C	rs26431	0	26431	intergenic_variant	1	0.30172	2e-08	7.69897		5.636	unit increase	NR [10847151] (imputed)	N
11	rs146618518	5	102418604	rs257309	29875488	Genomic atlas of the human plasma proteome.	Blood protein levels	3,301 European ancestry individuals	NA	5q21.1	PAM	EIF3KP1 - GIN1	ENSG00000175749	ENSG00000145723		49869	3100	rs257309-G	rs257309	0	257309	intergenic_variant	1	0.352	4e-79	78.3979	(Peptidyl-glycine alpha-amidating monooxygenase, PAM.5620.13.3)	0.47	[0.43-0.51] unit decrease	Affymetrix [10572788] (imputed)	N
11	rs146618518	5	102454439	rs34781	30239722	Meta-analysis of genome-wide association studies for body fat distribution in 694,649 individuals of European ancestry.	Waist-to-hip ratio adjusted for BMI	379,501 European ancestry female individuals	NA	5q21.1	NR	GIN1			ENSG00000145723	NA	NA	rs34781-T	rs34781	0	34781	intron_variant	0	0.3001	8e-14	13.0969		0.0147	[0.011-0.019] unit decrease	NR [~ 27400000] (imputed)	N
11	rs146618518	5	102543878	rs28061	30804566	Biological and clinical insights from genetics of insomnia symptoms.	Insomnia symptoms (never/rarely vs. usually)	129,270 European ancestry cases, 108,357 European ancestry controls	17,140 European ancestry cases, 61,850 European ancestry controls	5q21.1	HISPPD1/C5orf30	PPIP5K2			ENSG00000145725	NA	NA	rs28061-A	rs28061	0	28061	3_prime_UTR_variant	0	0.692042	1e-08	8		1.03	[1.02-1.04]	Affymetrix [14661600] (imputed)	N
11	rs146618518	5	102543878	rs28061	30804566	Biological and clinical insights from genetics of insomnia symptoms.	Insomnia symptoms (never/rarely vs. sometimes/usually)	345,022 European ancestry cases, 108,357 European ancestry controls	17,140 European ancestry cases, 61,850 European ancestry controls	5q21.1	HISPPD1/C5orf30	PPIP5K2			ENSG00000145725	NA	NA	rs28061-A	rs28061	0	28061	3_prime_UTR_variant	0	0.692042	2e-07	6.69897		1.03	[1.02-1.04]	Affymetrix [14661600] (imputed)	N
11	rs146618518	5	102558044	rs246915	34021172	GWAS of allometric body-shape indices in UK Biobank identifies loci suggesting associations with morphogenesis, organogenesis, adrenal cell renewal and cancer.	Waist-to-hip ratio adjusted for BMI	219,872 British ancestry women	NA	5q21.1	PPIP5K2	PPIP5K2 - MACIR	ENSG00000145725	ENSG00000181751		9544	36420	rs246915-A	rs246915	0	246915	intergenic_variant	1	NR	2e-08	7.69897		0.0173345	[0.011-0.023] unit decrease	Affymetrix [319769] (imputed)	N
11	rs146618518	5	102558044	rs246915	34021172	GWAS of allometric body-shape indices in UK Biobank identifies loci suggesting associations with morphogenesis, organogenesis, adrenal cell renewal and cancer.	Waist-hip index	219,872 British ancestry women	NA	5q21.1	PPIP5K2	PPIP5K2 - MACIR	ENSG00000145725	ENSG00000181751		9544	36420	rs246915-A	rs246915	0	246915	intergenic_variant	1	NR	3e-09	8.52288		0.0182102	[0.012-0.024] unit decrease	Affymetrix [319769] (imputed)	N
11	rs146618518	5	102587573	rs6876072	34021172	GWAS of allometric body-shape indices in UK Biobank identifies loci suggesting associations with morphogenesis, organogenesis, adrenal cell renewal and cancer.	Waist circumference adjusted for body mass index	219,872 British ancestry women	NA	5q21.1	CTC-503K11.2	PPIP5K2 - MACIR	ENSG00000145725	ENSG00000181751		39073	6891	rs6876072-T	rs6876072	0	6876072	intron_variant	1	NR	1e-08	8		0.0172172	[0.011-0.023] unit decrease	Affymetrix [321114] (imputed)	N
11	rs2569015	5	102595837	rs28157	30595370	Leveraging Polygenic Functional Enrichment to Improve GWAS Power.	Hypothyroidism	approximately 459,000 European ancestry individuals	NA	5q21.1		MACIR			ENSG00000181751	NA	NA	rs28157-?	rs28157	0	28157	intron_variant	0	NR	5e-12	11.301		NA		NR [~ 8900000] (imputed)	N
11	rs2569015	5	102596720	rs26232	20453842	Genome-wide association study meta-analysis identifies seven new rheumatoid arthritis risk loci.	Rheumatoid arthritis	5,539 European ancestry cases, 20,169 European ancestry controls	6,768 European ancestry cases, 8,806 European ancestry controls	5q21.1	C5orf30	MACIR			ENSG00000181751	NA	NA	rs26232-C	rs26232	0	26232	intron_variant	0	0.68	4e-08	7.39794		1.14	[NR]	Affymetrix, Illumina [~ 2716259] (imputed)	N
11	rs2569015	5	102596720	rs26232	32888493	Trans-ethnic and Ancestry-Specific Blood-Cell Genetics in 746,667 Individuals from 5 Global Populations.	Mean corpuscular hemoglobin	630,125 African American or Afro-Caribbean, African ancestry, European ancestry, East Asian ancestry, Hispanic or Latin American and South Asian ancestry individuals	NA	5q21.1	NR	MACIR			ENSG00000181751	NA	NA	rs26232-T	rs26232	0	26232	intron_variant	0	0.311732	3e-26	25.5229		NA		Affymetrix, Illumina [20825802] (imputed)	N
11	rs2569015	5	102596720	rs26232	32888493	Trans-ethnic and Ancestry-Specific Blood-Cell Genetics in 746,667 Individuals from 5 Global Populations.	Mean corpuscular volume	696,882 African American or Afro-Caribbean, African ancestry, European ancestry, East Asian ancestry, Hispanic or Latin American and South Asian ancestry individuals	NA	5q21.1	NR	MACIR			ENSG00000181751	NA	NA	rs26232-T	rs26232	0	26232	intron_variant	0	0.311671	7e-30	29.1549		NA		Affymetrix, Illumina [24246363] (imputed)	N
11	rs2569015	5	102596720	rs26232	32888494	The Polygenic and Monogenic Basis of Blood Traits and Diseases.	Mean corpuscular volume	408,112 British individuals	NA	5q21.1	C5orf30	MACIR			ENSG00000181751	NA	NA	rs26232-T	rs26232	0	26232	intron_variant	0	0.32215	9e-25	24.0458		0.0224702	[0.018-0.027] unit increase	Affymetrix [93095623] (imputed)	N
11	rs2569015	5	102596816	rs26233	32888493	Trans-ethnic and Ancestry-Specific Blood-Cell Genetics in 746,667 Individuals from 5 Global Populations.	Mean corpuscular volume	544,127 European ancestry individuals	NA	5q21.1	NR	MACIR			ENSG00000181751	NA	NA	rs26233-T	rs26233	0	26233	intron_variant	0	0.321441	2e-28	27.699		0.021413	[0.018-0.025] SD unit increase	Affymetrix, Illumina [50615308] (imputed)	N
11	rs2569015	5	102597156	rs26234	32888494	The Polygenic and Monogenic Basis of Blood Traits and Diseases.	Mean corpuscular hemoglobin	408,112 British individuals	NA	5q21.1	C5orf30	MACIR			ENSG00000181751	NA	NA	rs26234-A	rs26234	0	26234	intron_variant	0	0.322139	1e-21	21		0.022613	[0.018-0.027] unit increase	Affymetrix [93095623] (imputed)	N
11	rs2569015	5	102597292	rs39984	23143596	High-density genetic mapping identifies new susceptibility loci for rheumatoid arthritis.	Rheumatoid arthritis	up to 13,838 European ancestry cases, up to 33,742 European ancestry controls	NA	5q21.1	GIN1, C5ORF30	MACIR			ENSG00000181751	NA	NA	rs39984-?	rs39984	0	39984	intron_variant	0	0.68	9e-08	7.04576		1.1374		Illumina [129464] (imputed)	N
11	rs2569015	5	102597292	rs39984	23143596	High-density genetic mapping identifies new susceptibility loci for rheumatoid arthritis.	Rheumatoid arthritis (ACPA-positive)	up to 9,585 European ancestry cases, up to 33,742 European ancestry controls	NA	5q21.1	GIN1, C5orf30	MACIR			ENSG00000181751	NA	NA	rs39984-?	rs39984	0	39984	intron_variant	0	0.68	3e-06	5.52288		1.14207		Illumina [129464] (imputed)	N
11	rs2569015	5	102599390	rs376286	32888493	Trans-ethnic and Ancestry-Specific Blood-Cell Genetics in 746,667 Individuals from 5 Global Populations.	Mean corpuscular hemoglobin	486,823 European ancestry individuals	NA	5q21.1	NR	MACIR			ENSG00000181751	NA	NA	rs376286-A	rs376286	0	376286	intron_variant	0	0.322104	4e-26	25.3979		0.021768	[0.018-0.026] SD unit increase	Affymetrix, Illumina [50266654] (imputed)	N
11	rs2569015	5	102600524	rs2288789	32888493	Trans-ethnic and Ancestry-Specific Blood-Cell Genetics in 746,667 Individuals from 5 Global Populations.	Red blood cell count	545,203 European ancestry individuals	NA	5q21.1	NR	MACIR			ENSG00000181751	NA	NA	rs2288789-A	rs2288789	0	2288789	intron_variant	0	0.333231	3e-12	11.5229		0.013686	[0.0099-0.0175] SD unit decrease	Affymetrix, Illumina [50628390] (imputed)	N
11	rs2569015	5	102600524	rs2288789	32888493	Trans-ethnic and Ancestry-Specific Blood-Cell Genetics in 746,667 Individuals from 5 Global Populations.	Red blood cell count	727,624 African American or Afro-Caribbean, African ancestry, European ancestry, East Asian ancestry, Hispanic or Latin American and South Asian ancestry individuals	NA	5q21.1	NR	MACIR			ENSG00000181751	NA	NA	rs2288789-A	rs2288789	0	2288789	intron_variant	0	0.319249	1e-16	16		NA		Affymetrix, Illumina [24332387] (imputed)	N
11	rs2569015	5	102600524	rs2288789	30595370	Leveraging Polygenic Functional Enrichment to Improve GWAS Power.	Mean corpuscular hemoglobin	approximately 443,000 European ancestry individuals	NA	5q21.1		MACIR			ENSG00000181751	NA	NA	rs2288789-?	rs2288789	0	2288789	intron_variant	0	NR	3e-20	19.5229		NA		NR [~ 8900000] (imputed)	N
11	rs2569015	5	102600524	rs2288789	32888494	The Polygenic and Monogenic Basis of Blood Traits and Diseases.	Mean spheric corpuscular volume	408,112 British individuals	NA	5q21.1	C5orf30	MACIR			ENSG00000181751	NA	NA	rs2288789-A	rs2288789	0	2288789	intron_variant	0	0.333963	9e-11	10.0458		0.0153785	[0.011-0.02] unit increase	Affymetrix [93095623] (imputed)	N
11	rs2569015	5	102600524	rs2288789	32888494	The Polygenic and Monogenic Basis of Blood Traits and Diseases.	Red blood cell count	408,112 British individuals	NA	5q21.1	C5orf30	MACIR			ENSG00000181751	NA	NA	rs2288789-A	rs2288789	0	2288789	intron_variant	0	0.333875	9e-10	9.04576		0.0143441	[0.0098-0.0189] unit decrease	Affymetrix [93095623] (imputed)	N
11	rs2569015	5	102600524	rs2288789	30595370	Leveraging Polygenic Functional Enrichment to Improve GWAS Power.	Red blood cell count	approximately 445,000 European ancestry individuals	NA	5q21.1		MACIR			ENSG00000181751	NA	NA	rs2288789-?	rs2288789	0	2288789	intron_variant	0	NR	5e-11	10.301		NA		NR [~ 8900000] (imputed)	N
11	rs2569015	5	102603701	rs403214	33310728	Large-scale meta-analysis across East Asian and European populations updated genetic architecture and variant-driven biology of rheumatoid arthritis, identifying 11 novel susceptibility loci.	Rheumatoid arthritis	14,361 European ancestry cases, 43,923 European ancestry controls, 8,267 East Asian ancestry cases, 244,741 East Asian ancestry controls	NA	5q21.1		MACIR			ENSG00000181751	NA	NA	rs403214-A	rs403214	0	403214	intron_variant	0	NR	4e-10	9.39794		1.1	[1.06-1.13]	NR [13810676] (imputed)	N
11	rs2569015	5	102608924	rs2561477	23143596	High-density genetic mapping identifies new susceptibility loci for rheumatoid arthritis.	Rheumatoid arthritis (ACPA-positive)	up to 9,585 European ancestry cases, up to 33,742 European ancestry controls	NA	5q21.1	GIN1	MACIR			ENSG00000181751	NA	NA	rs2561477-?	rs2561477	0	2561477	intron_variant	0	NR	9e-08	7.04576		NA		Illumina [129464] (imputed)	N
11	rs2569015	5	102608924	rs2561477	23143596	High-density genetic mapping identifies new susceptibility loci for rheumatoid arthritis.	Rheumatoid arthritis	up to 13,838 European ancestry cases, up to 33,742 European ancestry controls	NA	5q21.1	GIN1	MACIR			ENSG00000181751	NA	NA	rs2561477-?	rs2561477	0	2561477	intron_variant	0	NR	7e-10	9.1549		NA		Illumina [129464] (imputed)	N
11	rs2569015	5	102608924	rs2561477	24390342	Genetics of rheumatoid arthritis contributes to biology and drug discovery.	Rheumatoid arthritis	up to 14,361 European ancestry cases, up to 42,923 European ancestry controls, up to 4,873 East Asian ancestry cases, up to 17,642 East Asian ancestry controls	up to 3,775 European ancestry cases, up to 5,801 European ancestry controls, up to 6,871 East Asian ancestry cases, up to 6,392 East Asian ancestry controls	5q21.1	C5orf30	MACIR			ENSG00000181751	NA	NA	rs2561477-G	rs2561477	0	2561477	intron_variant	0	0.69	1e-10	10		1.09	[1.06-1.12]	Affymetrix, Illumina [up to 9739303] (imputed)	N
11	rs2569015	5	102608924	rs2561477	24390342	Genetics of rheumatoid arthritis contributes to biology and drug discovery.	Rheumatoid arthritis	up to 14,361 European ancestry cases, up to 42,923 European ancestry controls, up to 4,873 East Asian ancestry cases, up to 17,642 East Asian ancestry controls	up to 3,775 European ancestry cases, up to 5,801 European ancestry controls, up to 6,871 East Asian ancestry cases, up to 6,392 East Asian ancestry controls	5q21.1	C5orf30	MACIR			ENSG00000181751	NA	NA	rs2561477-G	rs2561477	0	2561477	intron_variant	0	0.68	2e-11	10.699	(EA)	1.11	[1.08-1.14]	Affymetrix, Illumina [up to 9739303] (imputed)	N
11	rs2569015	5	102608924	rs2561477	30423114	Genetic Influences on Susceptibility to Rheumatoid Arthritis in African-Americans.	Rheumatoid arthritis	916 African American cases, 1,392 African American controls,	4,873 East Asian ancestry cases, 17,641 East Asian ancestry controls, 19,234 European ancestry cases, 61,654 European ancestry controls	5q21.1	C5orf30	MACIR			ENSG00000181751	NA	NA	rs2561477-A	rs2561477	0	2561477	intron_variant	0	0.32	5e-10	9.30103	(EA)	0.10385	[0.071-0.137] unit decrease	Illumina [8380626] (imputed)	N
11	rs2569015	5	102608924	rs2561477	30423114	Genetic Influences on Susceptibility to Rheumatoid Arthritis in African-Americans.	Rheumatoid arthritis	916 African American cases, 1,392 African American controls,	4,873 East Asian ancestry cases, 17,641 East Asian ancestry controls, 19,234 European ancestry cases, 61,654 European ancestry controls	5q21.1	C5orf30	MACIR			ENSG00000181751	NA	NA	rs2561477-A	rs2561477	0	2561477	intron_variant	0	NR	6e-10	9.22185		0.0946137	[0.016-0.174] unit decrease	Illumina [8380626] (imputed)	N
11	rs2569015	5	102608924	rs2561477	24532676	High-density genotyping of immune loci in Koreans and Europeans identifies eight new rheumatoid arthritis risk loci.	Rheumatoid arthritis (ACPA-positive)	2,234 Korean ancestry cases, 7,065 Korean ancestry controls, 10,288 European ancestry cases, 35,502 European ancestry controls	NA	5q21.1	C5orf30	MACIR			ENSG00000181751	NA	NA	rs2561477-G	rs2561477	0	2561477	intron_variant	0	0.69	1e-09	9		1.11111	[1.08-1.15]	Illumina [133816] (imputed)	N
11	rs2569015	5	102622453	rs1991797	30643258	Genome-wide association analyses of risk tolerance and risky behaviors in over 1 million individuals identify hundreds of loci and shared genetic influences.	Adventurousness	557,923 European ancestry individuals	NA	5q21.1	C5orf30	MACIR - NA	ENSG00000181751			8092	NA	rs1991797-T	rs1991797	0	1991797	intergenic_variant	1	0.3254	7e-09	8.1549		0.0120057	[0.0079-0.0161] unit increase	Illumina [9339358] (imputed)	N
11	rs2569015	5	102622453	rs1991797	32888494	The Polygenic and Monogenic Basis of Blood Traits and Diseases.	Immature fraction of reticulocytes	408,112 British individuals	NA	5q21.1		MACIR - NA	ENSG00000181751			8092	NA	rs1991797-T	rs1991797	0	1991797	intergenic_variant	1	0.329276	3e-09	8.52288		0.0141352	[0.0095-0.0188] unit increase	Affymetrix [93095623] (imputed)	N
11	rs2569015	5	102622453	rs1991797	32581359	FLT3 stop mutation increases FLT3 ligand level and risk of autoimmune thyroid disease.	Autoimmune thyroid disease	30,234 European ancestry cases, 724,172 European ancestry controls	NA	5q21.1	C5orf30	MACIR - NA	ENSG00000181751			8092	NA	rs1991797-G	rs1991797	0	1991797	intergenic_variant	1	0.678	5e-11	10.301		1.06383	[NR]	Affymetrix, Illumina [42900000] (imputed)	N
11	rs2569015	5	102622453	rs1991797	32888494	The Polygenic and Monogenic Basis of Blood Traits and Diseases.	Mean reticulocyte volume	408,112 British individuals	NA	5q21.1		MACIR - NA	ENSG00000181751			8092	NA	rs1991797-T	rs1991797	0	1991797	intergenic_variant	1	0.329268	2e-14	13.699		0.018393	[0.014-0.023] unit increase	Affymetrix [93095623] (imputed)	N
11	rs2569015	5	102622453	rs1991797	31015401	Genome-wide association study of medication-use and associated disease in the UK Biobank.	Medication use (thyroid preparations)	24,832 European ancestry cases, 280,750 European ancestry controls	NA	5q21.1	C5orf30	MACIR - NA	ENSG00000181751			8092	NA	rs1991797-T	rs1991797	0	1991797	intergenic_variant	1	0.328168	5e-12	11.301		0.0672785	[0.048-0.086] unit decrease	Affymetrix [7288503] (imputed)	N
11	rs2569015	5	102627355	rs187580	29500382	Item-level analyses reveal genetic heterogeneity in neuroticism.	Feeling worry	372,869 European ancestry individuals	NA	5q21.1	PAM	MACIR - NA	ENSG00000181751			12994	NA	rs187580-T	rs187580	0	187580	intergenic_variant	1	0.230751	2e-10	9.69897		6.364	unit increase	NR [10847151] (imputed)	N
11	rs2569015	5	102627355	rs187580	30038396	Gene discovery and polygenic prediction from a genome-wide association study of educational attainment in 1.1 million individuals.	Educational attainment (years of education)	up to 1,131,881 European ancestry individuals	NA	5q21.1		MACIR - NA	ENSG00000181751			12994	NA	rs187580-T	rs187580	0	187580	intergenic_variant	1	0.7671	4e-10	9.39794		0.0104	[0.0071-0.0137] unit decrease	Affymetrix, Illumina [10000000] (imputed)	N
11	rs2569015	5	102627355	rs187580	30038396	Gene discovery and polygenic prediction from a genome-wide association study of educational attainment in 1.1 million individuals.	Self-reported math ability (MTAG)	670,471 European ancestry individuals	NA	5q21.1	Intergenic	MACIR - NA	ENSG00000181751			12994	NA	rs187580-T	rs187580	0	187580	intergenic_variant	1	0.7689	4e-08	7.39794	(MTAG)	0.0116	[0.0075-0.0157] unit decrease	Affymetrix, Illumina [7100000] (imputed)	N
11	rs2569015	5	102660400	rs12187443	30643258	Genome-wide association analyses of risk tolerance and risky behaviors in over 1 million individuals identify hundreds of loci and shared genetic influences.	General risk tolerance (MTAG)	975,353 European ancestry individuals	NA	5q21.1	C5orf30	MACIR - NA	ENSG00000181751			46039	NA	rs12187443-T	rs12187443	0	12187443	intergenic_variant	1	0.67	2e-12	11.699		0.0088	[0.0063-0.0113] unit decrease	Affymetrix, Illumina [5869552] (imputed)	N
11	rs2569015	5	102660400	rs12187443	30804565	Genome-wide analysis of insomnia in 1,331,010 individuals identifies new risk loci and functional pathways.	Insomnia	651,923 European ancestry males, 679,087 European ancestry females	NA	5q21.1	NR	MACIR - NA	ENSG00000181751			46039	NA	rs12187443-T	rs12187443	0	12187443	intergenic_variant	1	0.6681	2e-10	9.69897		1.041	[1.03-1.05]	Affymetrix, Illumina [NR] (imputed)	N
11	rs2569015	5	102677920	rs391851	30595370	Leveraging Polygenic Functional Enrichment to Improve GWAS Power.	Autoimmune traits	approximately 459,000 European ancestry individuals	NA	5q21.1		MACIR - PDZPH1P	ENSG00000181751	ENSG00000226926		63559	88187	rs391851-?	rs391851	0	391851	intergenic_variant	1	NR	4e-12	11.3979		NA		NR [~ 8900000] (imputed)	N
11	rs2569015	5	102678073	rs391236	29942085	Meta-analysis of genome-wide association studies for neuroticism in 449,484 individuals identifies novel genetic loci and pathways.	Worry	348,219 European ancestry individuals	NA	5q21.1	NR	MACIR - PDZPH1P	ENSG00000181751	ENSG00000226926		63712	88034	rs391236-G	rs391236	0	391236	intergenic_variant	1	NR	9e-09	8.04576		0.01494	[0.0098-0.02] unit decrease	Affymetrix [10847151] (imputed)	N
11	rs2569015	5	102681381	rs526231	26394269	International genome-wide meta-analysis identifies new primary biliary cirrhosis risk loci and targetable pathogenic pathways.	Primary biliary cholangitis	2,764 European ancestry cases, 10,475 European ancestry controls	3,716 European ancestry cases, 4,261 European ancestry controls	5q21.1	PAM, EIF3KP1, GIN1, PPIP5K2, C5orf30	MACIR - PDZPH1P	ENSG00000181751	ENSG00000226926		67020	84726	rs526231-C	rs526231	0	526231	intergenic_variant	1		1e-08	8		1.14943	[1.08-1.23]	Illumina [1143634] (imputed)	N
12	rs10947987	6	41750822	rs6925777	32210231	Genomic analysis of male puberty timing highlights shared genetic basis with hair colour and lifespan.	Male puberty timing (age at voice breaking MTAG)	205,354 European ancestry individuals	NA	6p21.1		FRS3, PRICKLE4			ENSG00000137218, ENSG00000278224	NA	NA	rs6925777-T	rs6925777	0	6925777	intron_variant	0	NR	5e-12	11.301		0.0224203	[0.016-0.029] years increase	NR [7400000] (imputed)	N
12	rs10947987	6	41754370	rs10947987	30804565	Genome-wide analysis of insomnia in 1,331,010 individuals identifies new risk loci and functional pathways.	Insomnia	651,923 European ancestry males, 679,087 European ancestry females	NA	6p21.1	NR	PRICKLE4			ENSG00000278224	NA	NA	rs10947987-C	rs10947987	0	10947987	stop_gained	0	0.5569	4e-08	7.39794		1.03306	[1.02-1.04]	Affymetrix, Illumina [NR] (imputed)	N
12	rs10947987	6	41773576	rs2185798	32888494	The Polygenic and Monogenic Basis of Blood Traits and Diseases.	Neutrophil percentage of white cells	408,112 British individuals	NA	6p21.1	USP49	USP49			ENSG00000164663	NA	NA	rs2185798-C	rs2185798	0	2185798	synonymous_variant	0	0.479255	1e-12	12		0.0157392	[0.011-0.02] unit decrease	Affymetrix [93095623] (imputed)	N
12	rs10947987	6	41831143	rs2254479	30595370	Leveraging Polygenic Functional Enrichment to Improve GWAS Power.	Menarche (age at onset)	approximately 242,000 European ancestry individuals	NA	6p21.1		USP49			ENSG00000164663	NA	NA	rs2254479-?	rs2254479	0	2254479	intron_variant	0	NR	9e-15	14.0458		NA		NR [~ 8900000] (imputed)	N
12	rs10947987	6	41871786	rs9369314	34021172	GWAS of allometric body-shape indices in UK Biobank identifies loci suggesting associations with morphogenesis, organogenesis, adrenal cell renewal and cancer.	Hip circumference adjusted for BMI	186,825 British ancestry men	NA	6p21.1	MED20	USP49 - MED20	ENSG00000164663	ENSG00000124641		8673	1306	rs9369314-A	rs9369314	0	9369314	intron_variant	1	NR	4e-11	10.3979		0.0203244	[0.014-0.026] unit increase	Affymetrix [323123] (imputed)	N
12	rs10947987	6	41890982	rs2479724	25231870	Parent-of-origin-specific allelic associations among 106 genomic loci for age at menarche.	Menarche (age at onset)	Up to 182,413 European ancestry females	NA	6p21.1	BYSL, FRS3	BYSL			ENSG00000112578	NA	NA	rs2479724-T	rs2479724	0	2479724	intron_variant	0	0.45	1e-12	12		0.03	[0.02-0.04] unit increase	Affymetrix, Illumina [2441815] (imputed)	N
12	rs10947987	6	41893323	rs9349203	27182965	Detection and interpretation of shared genetic influences on 42 human traits.	Menarche (age at onset)	76,831 European ancestry individuals	NA	6p21.1	BYSL	BYSL			ENSG00000112578	NA	NA	rs9349203-?	rs9349203	0	9349203	intron_variant	0	NR	5e-08	7.30103		0.024	[0.015-0.032] unit increase	Illumina [12039492]	N
13	rs10268294	7	1872921	rs4721089	30239722	Meta-analysis of genome-wide association studies for body fat distribution in 694,649 individuals of European ancestry.	Body mass index	806,834 European ancestry individuals	NA	7p22.3	NA	MAD1L1			ENSG00000002822	NA	NA	rs4721089-T	rs4721089	0	4721089	intron_variant	0	0.783	6e-13	12.2218		0.0167	[0.012-0.021] unit increase	NR [~ 27400000] (imputed)	N
13	rs10268294	7	1872921	rs4721089	30595370	Leveraging Polygenic Functional Enrichment to Improve GWAS Power.	Body mass index	approximately 458,000 European ancestry individuals	NA	7p22.3		MAD1L1			ENSG00000002822	NA	NA	rs4721089-?	rs4721089	0	4721089	intron_variant	0	NR	5e-14	13.301		NA		NR [~ 8900000] (imputed)	N
13	rs10268294	7	1872921	rs4721089	32541925	Discovery of 318 new risk loci for type 2 diabetes and related vascular outcomes among 1.4 million participants in a multi-ancestry meta-analysis.	Type 2 diabetes	148,726 European ancestry cases, 965,732 European ancestry controls	NA	7p22.3	NR	MAD1L1			ENSG00000002822	NA	NA	rs4721089-C	rs4721089	0	4721089	intron_variant	0	0.2432	8e-10	9.09691		0.034	[0.023-0.045] unit decrease	Affymetrix, Illumina [1198787] (imputed)	N
13	rs10268294	7	1872921	rs4721089	31669095	Shared Genetic and Experimental Links between Obesity-Related Traits and Asthma Subtypes in UK Biobank.	Body mass index	457,822 European ancestry individuals	NA	7p22.3	NR	MAD1L1			ENSG00000002822	NA	NA	rs4721089-?	rs4721089	0	4721089	intron_variant	0	NR	7e-14	13.1549		NA		Affymetrix [~ 8270000] (imputed)	N
13	rs10268294	7	1873756	rs10268797	33020668	Population-specific and trans-ancestry genome-wide analyses identify distinct and shared genetic risk loci for coronary artery disease.	Coronary artery disease	25,892 Japanese ancestry cases, 95,342 European ancestry cases, 142,336 Japanese ancestry controls, 385,488 European ancestry controls	NA	7p22.3	MAD1L1	MAD1L1			ENSG00000002822	NA	NA	rs10268797-?	rs10268797	0	10268797	intron_variant	0	NR	5e-08	7.30103		0.0359225	[0.023-0.049] unit increase	Illumina [4804024] (imputed)	N
13	rs10268294	7	1877311	rs4721096	31527586	Gastroesophageal reflux GWAS identifies risk loci that also associate with subsequent severe esophageal diseases.	Gastroesophageal reflux disease	80,265 European and unknown ancestry cases, 305,011 European and unknown ancestry controls	NA	7p22.3	MAD1L1, AK127048, ELFN1	MAD1L1			ENSG00000002822	NA	NA	rs4721096-C	rs4721096	0	4721096	intron_variant	0	NR	3e-09	8.52288		1.04342	[1.03-1.06]	Affymetrix, Illumina [up to 7600000] (imputed)	N
13	rs10268294	7	1899447	rs11770148	30595370	Leveraging Polygenic Functional Enrichment to Improve GWAS Power.	Cardiovascular disease	approximately 459,000 European ancestry individuals	NA	7p22.3		MAD1L1			ENSG00000002822	NA	NA	rs11770148-?	rs11770148	0	11770148	intron_variant	0	NR	5e-11	10.301		NA		NR [~ 8900000] (imputed)	N
13	rs10268294	7	1914350	rs60238952	33462484	Genetics of 35 blood and urine biomarkers in the UK Biobank.	Glycated hemoglobin levels	327,177 European ancestry individuals, 4,847 African ancestry individuals, 6,895 South Asian ancestry individuals	NA	7p22.3	NR	MAD1L1			ENSG00000002822	NA	NA	rs60238952-G	rs60238952	0	60238952	intron_variant	0	NR	3e-09	8.52288		0.0174	[0.012-0.023] unit decrease	Affymetrix [9000000] (imputed)	N
13	rs62442903	7	1937261	rs10267593	29212778	Identification of 64 Novel Genetic Loci Provides an Expanded View on the Genetic Architecture of Coronary Artery Disease.	Coronary artery disease	88,192 cases, 162,544 controls	34,541 cases, 261,984 controls	7p22.3	MAD1L1	MAD1L1			ENSG00000002822	NA	NA	rs10267593-A	rs10267593	0	10267593	intron_variant	0	0.2052	5e-09	8.30103		0.0412	[0.027-0.055] unit decrease	NR [8041861] (imputed)	N
13	rs62442903	7	1937261	rs10267593	29212778	Identification of 64 Novel Genetic Loci Provides an Expanded View on the Genetic Architecture of Coronary Artery Disease.	Coronary artery disease	up to 122,733 cases, up to 424,528 controls	NA	7p22.3	MAD1L1	MAD1L1			ENSG00000002822	NA	NA	rs10267593-A	rs10267593	0	10267593	intron_variant	0	0.2012	2e-08	7.69897		0.036	[0.023-0.049] unit decrease	Affymetrix [at least 7947838] (imputed)	N
13	rs62442903	7	1950809	rs4332037	21926972	Large-scale genome-wide association analysis of bipolar disorder identifies a new susceptibility locus near ODZ4.	Bipolar disorder	7,481 European ancestry cases, 9,250 European ancestry controls	4,496 European ancestry cases, 42,422 European ancestry controls	7p22.3	MAD1L1	MAD1L1			ENSG00000002822	NA	NA	rs4332037-T	rs4332037	0	4332037	intron_variant	0	NR	7e-06	5.1549		1.11	[NR]	Affymetrix, Illumina [2415422] (imputed)	N
13	rs62442903	7	1950809	rs4332037	28115744	A genome-wide association study identifies two novel susceptibility loci and trans population polygenicity associated with bipolar disorder.	Bipolar disorder	2,964 Japanese ancestry case, 61,887 Japanese ancestry controls, 7,481 European ancestry cases, 9,250 European ancestry controls	NA	7p22.3	MAD1L1	MAD1L1			ENSG00000002822	NA	NA	rs4332037-T	rs4332037	0	4332037	intron_variant	0	NR	2e-09	8.69897		1.16592	[1.10894251242016-1.22582369222999]	Illumina [at least 6195093] (imputed)	N
13	rs62442910	7	1970766	rs11982272	33495439	Risk variants and polygenic architecture of disruptive behavior disorders in the context of attention-deficit/hyperactivity disorder.	Disruptive behavior disorder and attention deficit hyperactivity disorder	3,802 European ancestry cases, 31,305 European ancestry controls, 406 Han Chinese ancestry cases, 917 Han Chinese ancestry controls	NA	7p22.3	MAD1L1	MAD1L1			ENSG00000002822	NA	NA	rs11982272-T	rs11982272	0	11982272	intron_variant	0	0.78	3e-07	6.52288		1.179	[1.12-1.24]	Affymetrix, Illumina, Perlegen [8285688] (imputed)	N
13	rs62442910	7	1971226	rs61409925	32606422	Multi-trait analysis for genome-wide association study of five psychiatric disorders.	Depressive symptoms (MTAG)	955,012 individuals	NA	7p22.3	NR	MAD1L1			ENSG00000002822	NA	NA	rs61409925-?	rs61409925	0	61409925	intron_variant	0		4e-08	7.39794		NA		NR [520857]	N
13	7:2054314_CG_C	7	1989976	rs62442924	30038396	Gene discovery and polygenic prediction from a genome-wide association study of educational attainment in 1.1 million individuals.	Highest math class taken	430,445 European ancestry individuals	NA	7p22.3	Intergenic	MAD1L1			ENSG00000002822	NA	NA	rs62442924-C	rs62442924	0	62442924	intron_variant	0	0.7834	3e-10	9.52288		0.0173	[0.012-0.023] unit decrease	Affymetrix, Illumina [10000000] (imputed)	N
13	7:2054314_CG_C	7	2002733	rs11773627	30643258	Genome-wide association analyses of risk tolerance and risky behaviors in over 1 million individuals identify hundreds of loci and shared genetic influences.	Alcohol consumption (drinks per week)	414,343 European ancestry individuals	NA	7p22.3	MAD1L1	MAD1L1			ENSG00000002822	NA	NA	rs11773627-T	rs11773627	0	11773627	intron_variant	0	0.807	9e-09	8.04576		0.0162328	[0.011-0.022] unit decrease	Affymetrix [11514936] (imputed)	N
13	7:2054314_CG_C	7	2002733	rs11773627	31046077	A genome-wide association study of bitter and sweet beverage consumption.	Bitter alcoholic beverage consumption	336,448 European ancestry individuals	39,924 European ancestry individuals	7p22.3	MAD1L1	MAD1L1			ENSG00000002822	NA	NA	rs11773627-C	rs11773627	0	11773627	intron_variant	0	0.1971	5e-06	5.30103		0.0058	[0.0033-0.0083] unit increase	Affymetrix [~ 7740000] (imputed)	N
13	7:2054314_CG_C	7	2018870	rs3996329	30867560	Genetic contributions to two special factors of neuroticism are associated with affluence, higher intelligence, better health, and longer life.	General factor of neuroticism	270,059 British ancestry individuals	NA	7p22.3	MAD1L1	MAD1L1			ENSG00000002822	NA	NA	rs3996329-G	rs3996329	0	3996329	intron_variant	0	NR	4e-08	7.39794		0.0096161	[0.0062-0.013] unit decrease	Affymetrix [18485882] (imputed)	N
13	7:2054314_CG_C	7	2032803	rs11764590	29255261	Association analysis in over 329,000 individuals identifies 116 independent variants influencing neuroticism.	Neuroticism	329,821 European ancestry individuals	122,867 European ancestry individuals	7p22.3	intergenic	MAD1L1			ENSG00000002822	NA	NA	rs11764590-T	rs11764590	0	11764590	intron_variant	0	0.18595	8e-08	7.09691		5.36	z score decrease	Illumina [18485882] (imputed)	N
13	7:2054314_CG_C	7	2032803	rs11764590	31484785	A Prospective Analysis of Genetic Variants Associated with Human Lifespan.	Parental longevity (father's age at death or father's attained age)	up to 699,000 European ancestry individuals	NA	7p22.3	NR	MAD1L1			ENSG00000002822	NA	NA	rs11764590-G	rs11764590	0	11764590	intron_variant	0		6e-06	5.22185		NA		Illumina [458865]	N
13	7:2054314_CG_C	7	2033780	rs868754	30867560	Genetic contributions to two special factors of neuroticism are associated with affluence, higher intelligence, better health, and longer life.	General factor of neuroticism	270,059 British ancestry individuals	NA	7p22.3	MAD1L1	MAD1L1			ENSG00000002822	NA	NA	rs868754-G	rs868754	0	868754	intron_variant	0	NR	2e-09	8.69897		0.010477	[0.0071-0.0139] unit decrease	Affymetrix [18485882] (imputed)	N
13	7:2054314_CG_C	7	2050747	rs56180486	30595370	Leveraging Polygenic Functional Enrichment to Improve GWAS Power.	Educational attainment (years of education)	approximately 455,000 European ancestry individuals	NA	7p22.3		MAD1L1			ENSG00000002822	NA	NA	rs56180486-?	rs56180486	0	56180486	intron_variant	0	NR	3e-11	10.5229		NA		NR [~ 8900000] (imputed)	N
13	7:2054314_CG_C	7	2051503	rs11514731	29942085	Meta-analysis of genome-wide association studies for neuroticism in 449,484 individuals identifies novel genetic loci and pathways.	Depressed affect	357,957 European ancestry individuals	NA	7p22.3	NR	MAD1L1			ENSG00000002822	NA	NA	rs11514731-G	rs11514731	0	11514731	intron_variant	0	NR	3e-08	7.52288		0.01657	[0.011-0.022] unit decrease	Affymetrix [10847151] (imputed)	N
13	7:2054314_CG_C	7	2052318	rs62444881	30038396	Gene discovery and polygenic prediction from a genome-wide association study of educational attainment in 1.1 million individuals.	Educational attainment (years of education)	up to 1,131,881 European ancestry individuals	NA	7p22.3		MAD1L1			ENSG00000002822	NA	NA	rs62444881-T	rs62444881	0	62444881	intron_variant	0	0.1958	3e-19	18.5229	(conditional-joint)	0.0159	[0.012-0.019] unit increase	Affymetrix, Illumina [10000000] (imputed)	N
13	7:2054314_CG_C	7	2061111	rs11762636	34187846	Multitrait genetic association analysis identifies 50 new risk loci for gastro-oesophageal reflux, seven new loci for Barrett's oesophagus and provides insights into clinical heterogeneity in reflux diagnosis.	Gastroesophageal reflux disease	129,080 European ancestry cases, 473,524 European ancestry controls	462,753 cases, 1,127,474 controls	7p22.3	FTSJ2, MAD1L1	MAD1L1			ENSG00000002822	NA	NA	rs11762636-C	rs11762636	0	11762636	intron_variant	0	0.82	2e-16	15.699		0.051	unit increase	NR [2324712] (imputed)	N
13	7:2054314_CG_C	7	2078981	rs56226325	31906708	Reproducible Genetic Risk Loci for Anxiety: Results From ∼200,000 Participants in the Million Veteran Program.	Anxiety	175,163 European ancestry individuals, 24,448 African American individuals	NA	7p22.3	MAD1L1	MAD1L1			ENSG00000002822	NA	NA	rs56226325-C	rs56226325	0	56226325	intron_variant	0	NR	2e-08	7.69897	(EA)	NA		Affymetrix [at least 723305] (imputed)	N
13	7:2054314_CG_C	7	2078981	rs56226325	32231276	Minimal phenotyping yields genome-wide association signals of low specificity for major depression.	Neuroticism	274,107 British ancestry individuals	NA	7p22.3	NR	MAD1L1			ENSG00000002822	NA	NA	rs56226325-T	rs56226325	0	56226325	intron_variant	0	0.1534	4e-08	7.39794		0.01052	[0.0068-0.0143] unit decrease	NR [8968716] (imputed)	N
13	7:2054314_CG_C	7	2078981	rs56226325	30595370	Leveraging Polygenic Functional Enrichment to Improve GWAS Power.	Neuroticism	approximately 372,000 European ancestry individuals	NA	7p22.3		MAD1L1			ENSG00000002822	NA	NA	rs56226325-?	rs56226325	0	56226325	intron_variant	0	NR	6e-09	8.22185		NA		NR [~ 8900000] (imputed)	N
13	7:2054314_CG_C	7	2079744	rs2056477	29500382	Item-level analyses reveal genetic heterogeneity in neuroticism.	Neurociticism	380,506 European ancestry individuals	NA	7p22.3	ELFN1	MAD1L1			ENSG00000002822	NA	NA	rs2056477-C	rs2056477	0	2056477	intron_variant	0	0.231276	8e-09	8.09691		5.76	z score decrease	NR [10847151] (imputed)	N
13	7:2054314_CG_C	7	2079744	rs2056477	32606422	Multi-trait analysis for genome-wide association study of five psychiatric disorders.	Depressive symptoms	688,809 individuals	NA	7p22.3	NR	MAD1L1			ENSG00000002822	NA	NA	rs2056477-?	rs2056477	0	2056477	intron_variant	0		4e-08	7.39794		NA		NR [11140414]	N
13	7:2054314_CG_C	7	2079744	rs2056477	29942085	Meta-analysis of genome-wide association studies for neuroticism in 449,484 individuals identifies novel genetic loci and pathways.	Neuroticism	449,484 European ancestry individuals	NA	7p22.3	NR	MAD1L1			ENSG00000002822	NA	NA	rs2056477-C	rs2056477	0	2056477	intron_variant	0	NR	3e-08	7.52288		5.552	z score decrease	Affymetrix [10847151] (imputed)	N
13	7:2054314_CG_C	7	2079744	rs2056477	29942085	Meta-analysis of genome-wide association studies for neuroticism in 449,484 individuals identifies novel genetic loci and pathways.	Depression	688,809 European ancestry individuals	NA	7p22.3	NR	MAD1L1			ENSG00000002822	NA	NA	rs2056477-C	rs2056477	0	2056477	intron_variant	0	NR	4e-08	7.39794		5.472	z score decrease	Affymetrix [10847151] (imputed)	N
13	7:2054314_CG_C	7	2079744	rs2056477	32376654	Use of genetic variation to separate the effects of early and later life adiposity on disease risk: mendelian randomisation study.	Adult body size	453,169 European ancestry individuals		7p22.3	MAD1L1	MAD1L1			ENSG00000002822	NA	NA	rs2056477-G	rs2056477	0	2056477	intron_variant	0	0.771778	2e-12	11.699		0.0115643	[0.0084-0.0148] unit increase	Affymetrix [12370749]	N
13	7:2054314_CG_C	7	2080114	rs11763750	30846698	Genome-wide association study identifies genetic loci for self-reported habitual sleep duration supported by accelerometer-derived estimates.	Sleep duration (short sleep)	106,192 European ancestry cases, 305,742 European ancestry controls	47,180 adults, 10,554 children or adolescents	7p22.3	MAD1L1	MAD1L1			ENSG00000002822	NA	NA	rs11763750-G	rs11763750	0	11763750	intron_variant	0	NR	5e-09	8.30103		1.036		NR [14661600] (imputed)	N
13	7:2054314_CG_C	7	2082604	rs11766468	29691431	Biological Insights Into Muscular Strength: Genetic Findings in the UK Biobank.	Hand grip strength	223,215 British ancestry individuals	111,610 British ancestry individuals	7p22.3	MAD1L1	MAD1L1			ENSG00000002822	NA	NA	rs11766468-A	rs11766468	0	11766468	intron_variant	0	0.15	3e-09	8.52288		0.003	[0.0022-0.0038] unit increase	Affymetrix [15275733] (imputed)	N
13	7:2054314_CG_C	7	2082604	rs11766468	29691431	Biological Insights Into Muscular Strength: Genetic Findings in the UK Biobank.	Hand grip strength	334,825 British ancestry individuals	NA	7p22.3	MAD1L1	MAD1L1			ENSG00000002822	NA	NA	rs11766468-A	rs11766468	0	11766468	intron_variant	0	0.1467	8e-12	11.0969		0.003	[0.0022-0.0038] unit increase	Affymetrix [15275733] (imputed)	N
13	7:2054314_CG_C	7	2096255	rs55893771	29500382	Item-level analyses reveal genetic heterogeneity in neuroticism.	Feeling miserable	376,097 European ancestry individuals	NA	7p22.3	ELFN1	MAD1L1			ENSG00000002822	NA	NA	rs55893771-T	rs55893771	0	55893771	intron_variant	0	0.14549	6e-12	11.2218		6.88	z score decrease	NR [10847151] (imputed)	N
13	rs111595851	7	2104364	rs56072378	29662059	Genome-wide association study of depression phenotypes in UK Biobank identifies variants in excitatory synaptic pathways.	Major depressive disorder (ICD-10 coded)	8,276 British ancestry cases, 209,308 British ancestry controls	NA	7p22.3	NR	MAD1L1			ENSG00000002822	NA	NA	rs56072378-G	rs56072378	0	56072378	intron_variant	0	0.2197	9e-07	6.04576		0.0035	[0.0021-0.0049] unit decrease	NR [7666894] (imputed)	N
13	7:2054314_CG_C	7	2106928	rs34731055	30846698	Genome-wide association study identifies genetic loci for self-reported habitual sleep duration supported by accelerometer-derived estimates.	Sleep duration	446,118 European ancestry individuals	47,180 adults, 10,554 children or adolescents	7p22.3	NR	MAD1L1			ENSG00000002822	NA	NA	rs34731055-T	rs34731055	0	34731055	intron_variant	0	NR	1e-10	10		1.044	unit increase	Affymetrix [14661600] (imputed)	N
13	7:2054314_CG_C	7	2109499	rs62444919	33414549	Investigating the genetic architecture of noncognitive skills using GWAS-by-subtraction.	Noncognitive aspects of educational attainment	510,795 European ancestry individuals	NA	7p22.3	NR	MAD1L1			ENSG00000002822	NA	NA	rs62444919-C	rs62444919	0	62444919	intron_variant	0	0.208748	2e-15	14.699		0.069109	[0.052-0.086] unit decrease	Affymetrix, Illumina, Perlegen [7305956] (imputed)	N
13	7:2054314_CG_C	7	2110346	rs3823624	30804565	Genome-wide analysis of insomnia in 1,331,010 individuals identifies new risk loci and functional pathways.	Sleep duration	384,317 European ancestry individuals	NA	7p22.3		MAD1L1			ENSG00000002822	NA	NA	rs3823624-C	rs3823624	0	3823624	intron_variant	0	0.1807	1e-09	9		0.01934	[0.013-0.026] unit increase	Affymetrix, Illumina [10862567] (imputed)	N
13	7:2054314_CG_C	7	2110346	rs3823624	30718901	Genome-wide meta-analysis of depression identifies 102 independent variants and highlights the importance of the prefrontal brain regions.	Depression	118,811 European ancestry cases, 327,427 European ancestry controls, 127,552 cases, 233,763 controls	414,055 European ancestry cases, 892,299 European ancestry controls	7p22.3	NR	MAD1L1			ENSG00000002822	NA	NA	rs3823624-T	rs3823624	0	3823624	intron_variant	0	0.8067	2e-26	25.699		1.03	[1.024-1.036]	NR [8098588] (imputed)	N
14	rs66571810	7	113990352	rs2049604	32246137	A genome-wide association study finds genetic variants associated with neck or shoulder pain in UK Biobank.	Neck pain or shoulder pain	53,994 European ancestry cases, 149,312 European ancestry controls	5,035 cases, 18,545 controls	7q31.1	NR	FOXP2			ENSG00000128573	NA	NA	rs2049604-?	rs2049604	0	2049604	intron_variant	0	NR	3e-09	8.52288		0.008	[0.0051-0.0109] unit decrease	NR [9304965] (imputed)	N
14	rs66571810	7	113990352	rs2049604	33563987	Genetic predictors of participation in optional components of UK Biobank.	Completion of the aide-memoire	361,501 European ancestry cases, 89,535 European ancestry controls	NA	7q31.1	NR	FOXP2			ENSG00000128573	NA	NA	rs2049604-C	rs2049604	0	2049604	intron_variant	0	0.64	5e-09	8.30103		0.97	[0.96, 0.98]	Affymetrix [39302896] (imputed)	N
14	rs6466488	7	114021410	rs2396726	30289880	Heritability informed power optimization (HIPO) leads to enhanced detection of genetic associations across multiple traits.	Social science traits (pleiotropy) (HIPO component 1)	up to 630,791 European ancestry individuals	NA	7q31.1	FOXP2	FOXP2			ENSG00000128573	NA	NA	rs2396726-?	rs2396726	0	2396726	intron_variant	0	NR	1e-08	8		NA		NR [2100000]	N
14	rs66571810	7	114025053	rs12537376	31194737	Genome-wide association study of multisite chronic pain in UK Biobank.	Multisite chronic pain	387,649 British ancestry individuals	NA	7q31.1	FOXP2	FOXP2			ENSG00000128573	NA	NA	rs12537376-A	rs12537376	0	12537376	intron_variant	0	0.3969	2e-09	8.69897		0.0151	[0.01-0.02] unit increase	NR [NR]	N
14	rs10228350	7	114029251	rs17137004	31511532	Genome-wide association meta-analyses and fine-mapping elucidate pathways influencing albuminuria.	Urinary albumin-to-creatinine ratio in diabetes	51,541 European, African American, East Asian, South Asian or Hispanic ancestry individuals	NA	7q31.1	FOXP2	FOXP2			ENSG00000128573	NA	NA	rs17137004-A	rs17137004	0	17137004	intron_variant	0	0.6176	3e-08	7.52288		0.0364	[0.024-0.049] unit decrease	Affymetrix, Illumina [8034757] (imputed)	N
14	rs6466488	7	114047542	rs8180817	32332799	Genome-wide association analysis of insomnia using data from Partners Biobank.	Insomnia	404,588 European ancestry individuals, 17,651 European, Hispanic and African ancestry individuals	NA	7q31.1	FOXP2	FOXP2			ENSG00000128573	NA	NA	rs8180817-C	rs8180817	0	8180817	intron_variant	0	0.492	2e-08	7.69897		NA		Illumina [5508534] (imputed)	N
14	rs6466488	7	114047542	rs8180817	30804565	Genome-wide analysis of insomnia in 1,331,010 individuals identifies new risk loci and functional pathways.	Insomnia	651,923 European ancestry males, 679,087 European ancestry females	NA	7q31.1	NR	FOXP2			ENSG00000128573	NA	NA	rs8180817-G	rs8180817	0	8180817	intron_variant	0	0.5696	2e-16	15.699		1.05042	[1.04-1.06]	Affymetrix, Illumina [NR] (imputed)	N
14	rs6466488	7	114059156	rs2894699	33479212	Integrative analysis of genome-wide association studies identifies novel loci associated with neuropsychiatric disorders.	Major depressive disorder (MTAG)	at least 170,756 European ancestry cases, at least 329,443 European ancestry controls	NA	7q31.1	NR	FOXP2			ENSG00000128573	NA	NA	rs2894699-T	rs2894699	0	2894699	intron_variant	0	0.4305	4e-09	8.39794		0.02486	[0.017-0.033] unit decrease	NR [NR]	N
14	rs10228350	7	114060663	rs10228350	31527586	Gastroesophageal reflux GWAS identifies risk loci that also associate with subsequent severe esophageal diseases.	Gastroesophageal reflux disease	80,265 European and unknown ancestry cases, 305,011 European and unknown ancestry controls	NA	7q31.1	FOXP2	FOXP2			ENSG00000128573	NA	NA	rs10228350-T	rs10228350	0	10228350	intron_variant	0	NR	2e-08	7.69897		1.03252	[1.02-1.04]	Affymetrix, Illumina [up to 7600000] (imputed)	N
14	rs10228350	7	114060663	rs10228350	29500382	Item-level analyses reveal genetic heterogeneity in neuroticism.	Irritable mood	366,726 European ancestry individuals	NA	7q31.1	FOXP2	FOXP2			ENSG00000128573	NA	NA	rs10228350-A	rs10228350	0	10228350	intron_variant	0	0.412901	1e-10	10		6.46	z score decrease	NR [~ 10847151] (imputed)	N
14	rs10228350	7	114060663	rs10228350	29500382	Item-level analyses reveal genetic heterogeneity in neuroticism.	Feeling tense	371,318 European ancestry individuals	NA	7q31.1	FOXP2	FOXP2			ENSG00000128573	NA	NA	rs10228350-A	rs10228350	0	10228350	intron_variant	0	0.412901	4e-09	8.39794		5.88	z score decrease	NR [10847151] (imputed)	N
14	rs10228350	7	114060663	rs10228350	30595370	Leveraging Polygenic Functional Enrichment to Improve GWAS Power.	Height	approximately 458,000 European ancestry individuals	NA	7q31.1		FOXP2			ENSG00000128573	NA	NA	rs10228350-?	rs10228350	0	10228350	intron_variant	0	NR	2e-15	14.699		NA		NR [~ 8900000] (imputed)	N
14	rs6466488	7	114071035	rs1476535	30610198	Attention-deficit/hyperactivity disorder and lifetime cannabis use: genetic overlap and causality.	Attention deficit hyperactivity disorder or cannabis use	18,345 European ancestry ADHD cases, 14,374 European ancestry cannabis use cases, 50,410 European ancestry controls	NA	7q31.1	FOXP2	FOXP2			ENSG00000128573	NA	NA	rs1476535-T	rs1476535	0	1476535	intron_variant	0	NR	6e-10	9.22185		1.07	[1.05-1.1]	NR [5009020] (imputed)	N
14	rs6466488	7	114071035	rs1476535	31969693	Genome-wide gene-environment analyses of major depressive disorder and reported lifetime traumatic experiences in UK Biobank.	Trauma exposure	35,269 European ancestry cases, 63,451 European ancestry controls	NA	7q31.1	NR	FOXP2			ENSG00000128573	NA	NA	rs1476535-T	rs1476535	0	1476535	intron_variant	0	0.544955	1e-10	10		1.094	[1.07-1.12]	Affymetrix [7791636] (imputed)	N
14	rs6466488	7	114076394	rs10280045	30804566	Biological and clinical insights from genetics of insomnia symptoms.	Insomnia symptoms (never/rarely vs. usually)	129,270 European ancestry cases, 108,357 European ancestry controls	17,140 European ancestry cases, 61,850 European ancestry controls	7q31.1	FOXP2	FOXP2			ENSG00000128573	NA	NA	rs10280045-G	rs10280045	0	10280045	intron_variant	0	0.573651	2e-11	10.699		1.03	[1.02-1.04]	Affymetrix [14661600] (imputed)	N
14	rs6466488	7	114076394	rs10280045	30804566	Biological and clinical insights from genetics of insomnia symptoms.	Insomnia symptoms (never/rarely vs. sometimes/usually)	345,022 European ancestry cases, 108,357 European ancestry controls	17,140 European ancestry cases, 61,850 European ancestry controls	7q31.1	FOXP2	FOXP2			ENSG00000128573	NA	NA	rs10280045-G	rs10280045	0	10280045	intron_variant	0	0.573651	2e-06	5.69897		1.03	[1.02-1.04]	Affymetrix [14661600] (imputed)	N
14	rs10228350	7	114080336	rs2014265	32665545	Understanding the genetic determinants of the brain with MOSTest.	Brain morphology (MOSTest)	26,502 European ancestry individuals	NA	7q31.1	FOXP2	FOXP2			ENSG00000128573	NA	NA	rs2014265-?	rs2014265	0	2014265	intron_variant	0		3e-08	7.52288		NA		NR [7428630] (imputed)	N
14	rs6466488	7	114083550	rs10228494	30643258	Genome-wide association analyses of risk tolerance and risky behaviors in over 1 million individuals identify hundreds of loci and shared genetic influences.	Adventurousness	557,923 European ancestry individuals	NA	7q31.1	FOXP2	FOXP2			ENSG00000128573	NA	NA	rs10228494-C	rs10228494	0	10228494	intron_variant	0	0.4473	1e-19	19		0.0176944	[0.014-0.022] unit decrease	Illumina [9339358] (imputed)	N
14	rs6466488	7	114083550	rs10228494	30804565	Genome-wide analysis of insomnia in 1,331,010 individuals identifies new risk loci and functional pathways.	Insomnia	651,923 European ancestry males, 679,087 European ancestry females	NA	7q31.1	NA	FOXP2			ENSG00000128573	NA	NA	rs10228494-G	rs10228494	0	10228494	intron_variant	0	0.5738	6e-13	12.2218	(Male)	1.07296	[1.05-1.09]	Affymetrix, Illumina [NR] (imputed)	N
14	rs6466488	7	114109349	rs727644	30643258	Genome-wide association analyses of risk tolerance and risky behaviors in over 1 million individuals identify hundreds of loci and shared genetic influences.	General risk tolerance (MTAG)	975,353 European ancestry individuals	NA	7q31.1	FOXP2	FOXP2			ENSG00000128573	NA	NA	rs727644-A	rs727644	0	727644	intron_variant	0	0.418	1e-34	34		0.0147	[0.012-0.017] unit decrease	Affymetrix, Illumina [5869552] (imputed)	N
14	rs6466488	7	114109349	rs727644	30271922	Genome-wide association study for risk taking propensity indicates shared pathways with body mass index.	Self-reported risk-taking behaviour	113,882 European ancestry cases, 322,354 European ancestry controls	NA	7q31.1	FOXP2	FOXP2			ENSG00000128573	NA	NA	rs727644-G	rs727644	0	727644	intron_variant	0	0.6	4e-14	13.3979		1.031	[1.023-1.040]	Affymetrix [7736308] (imputed)	N
14	rs6466488	7	114109349	rs727644	30181555	Genetics of self-reported risk-taking behaviour, trans-ethnic consistency and relevance to brain gene expression.	Self-reported risk-taking behaviour	83,677 British ancestry cases, 244,662 British ancestry controls	2,764 South Asian ancestry cases, 3,139 African Caribbean ancestry cases, 16,169 European ancestry cases, 3,866 mixed ancestry cases, 4,267 South Asian ancestry controls, 4,341 African Caribbean ancestry controls, 31,814 European ancestry controls, 5,988 mixed ancestry controls	7q31.1	NR	FOXP2			ENSG00000128573	NA	NA	rs727644-A	rs727644	0	727644	intron_variant	0	0.4	2e-12	11.699		0.038	[0.028-0.048] unit decrease	Affymetrix [NR] (imputed)	N
14	rs6466488	7	114116881	rs7783012	31374203	Pleiotropic Meta-Analysis of Cognition, Education, and Schizophrenia Differentiates Roles of Early Neurodevelopmental and Adult Synaptic Pathways.	Cognitive ability, years of educational attainment or schizophrenia (pleiotropy)	328,917 individuals with educational attainment measurements, 107,207 individuals with cognitive ability measurements, 77,096 European ancestry schizophrenia cases, 43,456 European ancestry controls	NA	7q31.1	FOXP2	FOXP2			ENSG00000128573	NA	NA	rs7783012-?	rs7783012	0	7783012	intron_variant	0	NR	1e-09	9		0.0123788	[0.0084-0.0164] unit decrease	NR [7306098]	N
14	rs6466488	7	114116881	rs7783012	33096046	A large-scale genome-wide association study meta-analysis of cannabis use disorder.	Cannabis use disorder	17,068 European ancestry cases, 357,219 European ancestry controls, 3,848 African ancestry cases, 5,897 African ancestry controls	NA	7q31.1	FOXP2	FOXP2			ENSG00000128573	NA	NA	rs7783012-A	rs7783012	0	7783012	intron_variant	0		2e-09	8.69897		NA		Illumina [NR] (imputed)	N
14	rs6466488	7	114116881	rs7783012	33096046	A large-scale genome-wide association study meta-analysis of cannabis use disorder.	Cannabis use disorder	17,068 European ancestry cases, 357,219 European ancestry controls, 3,848 African ancestry cases, 5,897 African ancestry controls	NA	7q31.1	FOXP2	FOXP2			ENSG00000128573	NA	NA	rs7783012-A	rs7783012	0	7783012	intron_variant	0		2e-09	8.69897	(EA)	1.11	[1.07-1.15]	Illumina [NR] (imputed)	N
14	rs6466488	7	114116881	rs7783012	34211149	Identification of 371 genetic variants for age at first sex and birth linked to externalising behaviour.	Age at first sexual intercourse	397,338 European ancestry individuals	NA	7q31.1	FOXP2	FOXP2			ENSG00000128573	NA	NA	rs7783012-G	rs7783012	0	7783012	intron_variant	0	0.407235	1e-20	20		0.0195907	[0.015-0.024] unit increase	NR [16516521] (imputed)	N
14	rs10228350	7	114123308	rs2189008	30595370	Leveraging Polygenic Functional Enrichment to Improve GWAS Power.	Morning person	approximately 410,000 European ancestry individuals	NA	7q31.1		FOXP2			ENSG00000128573	NA	NA	rs2189008-?	rs2189008	0	2189008	intron_variant	0	NR	7e-09	8.1549		NA		NR [~ 8900000] (imputed)	N
14	rs6466488	7	114142250	rs1015511	30643258	Genome-wide association analyses of risk tolerance and risky behaviors in over 1 million individuals identify hundreds of loci and shared genetic influences.	Number of sexual partners	370,711 European ancestry individuals	NA	7q31.1	FOXP2	FOXP2			ENSG00000128573	NA	NA	rs1015511-A	rs1015511	0	1015511	intron_variant	0	0.4057	1e-13	13		0.0178263	[0.013-0.023] unit decrease	Affymetrix [11515109] (imputed)	N
14	rs66571810	7	114158954	rs9969232	32606422	Multi-trait analysis for genome-wide association study of five psychiatric disorders.	Attention deficit hyperactivity disorder (MTAG)	61,421 individuals	NA	7q31.1	NR	FOXP2			ENSG00000128573	NA	NA	rs9969232-?	rs9969232	0	9969232	intron_variant	0		8e-09	8.09691		NA		NR [520857]	N
14	rs66571810	7	114158954	rs9969232	31844048	Genome-wide analysis identifies molecular systems and 149 genetic loci associated with income.	Household income (MTAG)	505,541 British and unknown ancestry individuals	NA	7q31.1	FOXP2	FOXP2			ENSG00000128573	NA	NA	rs9969232-A	rs9969232	0	9969232	intron_variant	0	0.3482	3e-08	7.52288		0.0118748	[0.0077-0.0161] unit decrease	Affymetrix [up to 18485882] (imputed)	N
14	rs10228350	7	114160742	rs6969188	29500382	Item-level analyses reveal genetic heterogeneity in neuroticism.	Irritable mood	366,726 European ancestry individuals	NA	7q31.1	NR	FOXP2			ENSG00000128573	NA	NA	rs6969188-A	rs6969188	0	6969188	intron_variant	0	0.438556	2e-10	9.69897		6.37	z score increase	NR [~ 10847151] (imputed)	N
14	rs6466488	7	114180062	rs10262462	30804565	Genome-wide analysis of insomnia in 1,331,010 individuals identifies new risk loci and functional pathways.	Morningness	434,835 European ancestry individuals	NA	7q31.1		FOXP2			ENSG00000128573	NA	NA	rs10262462-A	rs10262462	0	10262462	intron_variant	0	0.3974	3e-12	11.5229		0.015	[0.011-0.019] unit decrease	Affymetrix, Illumina [11597492] (imputed)	N
14	rs6466488	7	114194615	rs1859100	32066696	Genomic influences on self-reported childhood maltreatment.	Childhood maltreatment	124,711 European ancestry individuals	26,290 European ancestry individuals	7q31.1	FOXP2	FOXP2			ENSG00000128573	NA	NA	rs1859100-?	rs1859100	0	1859100	intron_variant	0	NR	4e-08	7.39794		5.495	NR z score increase	Affymetrix, Illumina [at least 800000] (imputed)	N
14	rs6466488	7	114194615	rs1859100	33740410	Gene-environment correlations and causal effects of childhood maltreatment on physical and mental health: a genetically informed approach.	Childhood maltreatment	185,414 European ancestry individuals	NA	7q31.1	NR	FOXP2			ENSG00000128573	NA	NA	rs1859100-T	rs1859100	0	1859100	intron_variant	0	0.4	9e-10	9.04576		0.021	[0.015-0.027] unit decrease	Affymetrix, Illumina [at least 500527] (imputed)	N
14	rs17137124	7	114211912	rs2189012	30610198	Attention-deficit/hyperactivity disorder and lifetime cannabis use: genetic overlap and causality.	Attention deficit hyperactivity disorder or cannabis use	18,345 European ancestry ADHD cases, 14,374 European ancestry cannabis use cases, 50,410 European ancestry controls	NA	7q31.1	FOXP2	FOXP2			ENSG00000128573	NA	NA	rs2189012-A	rs2189012	0	2189012	intron_variant	0	NR	1e-08	8		1.07	[1.05-1.1]	NR [5009020] (imputed)	N
14	rs17137124	7	114218582	rs1229762	30846698	Genome-wide association study identifies genetic loci for self-reported habitual sleep duration supported by accelerometer-derived estimates.	Sleep duration (short sleep)	106,192 European ancestry cases, 305,742 European ancestry controls	47,180 adults, 10,554 children or adolescents	7q31.1	FOXP2	FOXP2			ENSG00000128573	NA	NA	rs1229762-T	rs1229762	0	1229762	intron_variant	0	NR	1e-12	12		1.038		NR [14661600] (imputed)	N
14	rs12705972	7	114291435	rs10953765	27992416	Genome-wide association analyses of sleep disturbance traits identify new loci and highlight shared genetics with neuropsychiatric and metabolic traits.	Sleep duration	111,975 European ancestry individuals	NA	7q31.1	FOXP2	FOXP2			ENSG00000128573	NA	NA	rs10953765-G	rs10953765	0	10953765	intron_variant	0	0.447	3e-07	6.52288		0.022	[0.014-0.03] hours increase	Affymetrix [up to 73355677] (imputed)	N
14	rs12705972	7	114291435	rs10953765	31844048	Genome-wide analysis identifies molecular systems and 149 genetic loci associated with income.	Household income (MTAG)	505,541 British and unknown ancestry individuals	NA	7q31.1	FOXP2	FOXP2			ENSG00000128573	NA	NA	rs10953765-A	rs10953765	0	10953765	intron_variant	0	0.4401	1e-09	9		0.0123143	[0.0083-0.0163] unit decrease	Affymetrix [up to 18485882] (imputed)	N
14	rs12705972	7	114291435	rs10953765	30643251	Association studies of up to 1.2 million individuals yield new insights into the genetic etiology of tobacco and alcohol use.	Smoking initiation (ever regular vs never regular) (MTAG)	up to 1,359,002 European ancestry individuals	NA	7q31.1	NR	FOXP2			ENSG00000128573	NA	NA	rs10953765-A	rs10953765	0	10953765	intron_variant	0	0.534	8e-09	8.09691		0.0063084	[0.0042-0.0084] unit increase	NR [9732723] (imputed)	N
14	rs12705972	7	114296102	rs1456031	30643251	Association studies of up to 1.2 million individuals yield new insights into the genetic etiology of tobacco and alcohol use.	Age of smoking initiation (MTAG)	up to 931,815 European ancestry individuals	NA	7q31.1	NR	FOXP2			ENSG00000128573	NA	NA	rs1456031-C	rs1456031	0	1456031	intron_variant	0	0.545	4e-08	7.39794		0.00805894	[0.0052-0.0109] unit decrease	NR [9732723] (imputed)	N
14	rs12705972	7	114313199	rs12705973	33218114	Genome-Wide Scan for Five Brain Oscillatory Phenotypes Identifies a New QTL Associated with Theta EEG Band.	Beta 1 electroencephalogram power	191 European ancestry individuals	NA	7q31.1	NR	FOXP2			ENSG00000128573	NA	NA	rs12705973-?	rs12705973	0	12705973	intron_variant	0	NR	3e-06	5.52288		0.02	NR unit increase	Affymetrix [388620]	N
14	rs12705972	7	114313218	rs10953766	27798627	Genome-wide analysis identifies 12 loci influencing human reproductive behavior.	Age at first birth	189,656 European ancestry women, 48,408 European ancestry men		7q31.1	FOXP2	FOXP2			ENSG00000128573	NA	NA	rs10953766-A	rs10953766	0	10953766	intron_variant	0	0.429	2e-10	9.69897		0.087	NR unit increase	Illumina [2400000] (imputed)	N
14	rs12705972	7	114313218	rs10953766	27798627	Genome-wide analysis identifies 12 loci influencing human reproductive behavior.	Age at first birth	189,656 European ancestry women		7q31.1	FOXP2	FOXP2			ENSG00000128573	NA	NA	rs10953766-A	rs10953766	0	10953766	intron_variant	0	0.429	8e-09	8.09691		0.089	NR unit increase	Illumina [2400000] (imputed)	N
14	rs12705972	7	114318071	rs2396766	34431594	A genome-wide association study of the frailty index highlights brain pathways in ageing.	Frailty index	175,226 European ancestry individuals	NA	7q31.1	FOXP2	FOXP2			ENSG00000128573	NA	NA	rs2396766-A	rs2396766	0	2396766	intron_variant	0	0.4725	1e-09	9		0.0201	[0.014-0.027] unit increase	Affymetrix, Illumina [7666890] (imputed)	N
14	rs12705972	7	114321943	rs17291908	29500382	Item-level analyses reveal genetic heterogeneity in neuroticism.	Feeling tense	371,318 European ancestry individuals	NA	7q31.1	FOXP2	FOXP2			ENSG00000128573	NA	NA	rs17291908-A	rs17291908	0	17291908	intron_variant	0	0.475768	4e-09	8.39794		5.87	z score decrease	NR [10847151] (imputed)	N
14	rs12705972	7	114322124	rs13226763	25811787	Modulation of genetic associations with serum urate levels by body-mass-index in humans.	Urate levels in obese individuals	4,613 European ancestry male individuals, 4,690 European ancestry female individuals, 142 European ancestry individuals	NA	7q31.1	FOXP2	FOXP2			ENSG00000128573	NA	NA	rs13226763-C	rs13226763	0	13226763	intron_variant	0	0.55	7e-06	5.1549	(women)	0.095	[0.054-0.136] kg/m2 decrease	Affymetrix, Illumina [at least 188473] (imputed)	N
14	rs12705972	7	114334957	rs12705981	25673413	Genetic studies of body mass index yield new insights for obesity biology.	Body mass index	up to 104,666 European ancestry male individuals, up to 132,115 European ancestry female individuals, 370 African American male individuals, 517 African American female individuals, 512 Hispanic male individuals, 764 Hispanic female individuals	up to 48,274 European ancestry male individuals, up to 39,864 European ancestry female individuals, 2,441 African American or Afro-Caribbean male individuals, 6,314 African American or Afro-Caribbean female individuals, 919 Filipino male individuals, 828 Filipino female individuals, 205 Seychellois male individuals, 287 Seychellois female individuals, 2,964 South Asian ancestry male individuals, …	7q31.1	FOXP2	FOXP2 - NA	ENSG00000128573			1130	NA	rs12705981-C	rs12705981	0	12705981	intergenic_variant	1	0.458	5e-06	5.30103	(EA, women)	0.021	[0.012-0.03] kg/m2 increase	Affymetrix, Illumina [2550021]	N
14	rs12705972	7	114337652	rs10261050	31669095	Shared Genetic and Experimental Links between Obesity-Related Traits and Asthma Subtypes in UK Biobank.	Body mass index	457,822 European ancestry individuals	NA	7q31.1	NR	FOXP2 - NA	ENSG00000128573			3825	NA	rs10261050-?	rs10261050	0	10261050	intergenic_variant	1	NR	1e-10	10		NA		Affymetrix [~ 8270000] (imputed)	N
14	rs12705972	7	114352615	rs1840660	30595370	Leveraging Polygenic Functional Enrichment to Improve GWAS Power.	Body mass index	approximately 458,000 European ancestry individuals	NA	7q31.1		FOXP2 - NA	ENSG00000128573			18788	NA	rs1840660-?	rs1840660	0	1840660	intergenic_variant	1	NR	3e-16	15.5229		NA		NR [~ 8900000] (imputed)	N
14	rs12705972	7	114352615	rs1840660	32376654	Use of genetic variation to separate the effects of early and later life adiposity on disease risk: mendelian randomisation study.	Adult body size	453,169 European ancestry individuals		7q31.1	FOXP2	FOXP2 - NA	ENSG00000128573			18788	NA	rs1840660-G	rs1840660	0	1840660	intergenic_variant	1	0.611666	2e-12	11.699		0.00995498	[0.0072-0.0127] unit decrease	Affymetrix [12370749]	N
14	rs12705972	7	114357543	rs1869839	22936669	A genome-wide association study on a southern European population identifies a new Crohn's disease susceptibility locus at RBX1-EP300.	Crohn's disease	1,277 European ancestry cases, 1,488 European ancestry controls	1,365 European ancestry cases, 1,396 European ancestry controls	7q31.1	FOXP2	FOXP2 - NA	ENSG00000128573			23716	NA	rs1869839-?	rs1869839	0	1869839	intergenic_variant	1	0.64	7e-06	5.1549		1.2	[1.11-1.3]	Illumina [508934]	N
14	rs12705972	7	114363566	rs1378770	26545240	Genetic Determinants of Pelvic Organ Prolapse among African American and Hispanic Women in the Women's Health Initiative.	Pelvic organ prolapse (moderate/severe)	154 African American cases, 948 African American controls, 163 Hispanic cases, 305 Hispanic controls	NA	7q31.1	FOXP2	FOXP2 - NA	ENSG00000128573			29739	NA	rs1378770-G	rs1378770	0	1378770	intergenic_variant	1	0.15	2e-06	5.69897		1.8		Affymetrix [at least 730985] (imputed)	N
15	rs10821168	9	96181075	rs10992729	31194737	Genome-wide association study of multisite chronic pain in UK Biobank.	Multisite chronic pain	387,649 British ancestry individuals	NA	9q22.31	Y_RNA	Y_RNA - FAM120AOS	ENSG00000201314	ENSG00000188938		827	12648	rs10992729-C	rs10992729	0	10992729	intergenic_variant	1	0.3344	1e-09	9		0.0158	[0.011-0.021] unit increase	NR [NR]	N
15	rs10821168	9	96217447	rs7869969	26604143	Genome-wide association analysis identifies three new susceptibility loci for childhood body mass index.	Childhood body mass index	34,744 European ancestry children	11,313 European ancestry children	9q22.31	FAM120A	FAM120A			ENSG00000048828	NA	NA	rs7869969-G	rs7869969	0	7869969	intron_variant	0	0.33	2e-06	5.69897		0.036	[0.02-0.052] unit increase	Affymetrix, Illumina [2499691] (imputed)	N
15	rs10821168	9	96217447	rs7869969	32231276	Minimal phenotyping yields genome-wide association signals of low specificity for major depression.	Neuroticism	274,107 British ancestry individuals	NA	9q22.31	NR	FAM120A			ENSG00000048828	NA	NA	rs7869969-G	rs7869969	0	7869969	intron_variant	0	0.3321	1e-08	8		0.01087	[0.0071-0.0146] unit decrease	NR [8968716] (imputed)	N
15	rs10821168	9	96217447	rs7869969	30595370	Leveraging Polygenic Functional Enrichment to Improve GWAS Power.	Neuroticism	approximately 372,000 European ancestry individuals	NA	9q22.31		FAM120A			ENSG00000048828	NA	NA	rs7869969-?	rs7869969	0	7869969	intron_variant	0	NR	4e-09	8.39794		NA		NR [~ 8900000] (imputed)	N
15	rs10821168	9	96217447	rs7869969	33830993	Sex-stratified genome-wide association study of multisite chronic pain in UK Biobank.	Multisite chronic pain	387,649 British ancestry individuals	NA	9q22.31	FAM120A	FAM120A			ENSG00000048828	NA	NA	rs7869969 -?	rs7869969	0	7869969	intron_variant	0	NR	1e-09	9		NA	[NR]	NR [NR] (imputed)	N
15	rs10821168	9	96222617	rs10821129	29942085	Meta-analysis of genome-wide association studies for neuroticism in 449,484 individuals identifies novel genetic loci and pathways.	Neuroticism	449,484 European ancestry individuals	NA	9q22.31	NR	FAM120A			ENSG00000048828	NA	NA	rs10821129-A	rs10821129	0	10821129	intron_variant	0	NR	9e-10	9.04576		6.123	z score decrease	Affymetrix [10847151] (imputed)	N
15	rs10821168	9	96223572	rs10821130	33859377	Symptom-level modelling unravels the shared genetic architecture of anxiety and depression.	Depression	at least 5,919 European ancestry cases, at least 130,691 European ancestry controls	634,037 European ancestry cases, 1,308,690 European ancestry controls	9q22.31	FAM120A	FAM120A			ENSG00000048828	NA	NA	rs10821130-C	rs10821130	0	10821130	intron_variant	0	0.3489	5e-13	12.301		0.0171174	[0.012-0.022] unit increase	NR [9417325] (imputed)	N
15	rs10821168	9	96231171	rs10992746	32888493	Trans-ethnic and Ancestry-Specific Blood-Cell Genetics in 746,667 Individuals from 5 Global Populations.	Platelet count	721,201 African American or Afro-Caribbean, African ancestry, European ancestry, East Asian ancestry, Hispanic or Latin American and South Asian ancestry individuals	NA	9q22.31	NR	FAM120A			ENSG00000048828	NA	NA	rs10992746-C	rs10992746	0	10992746	intron_variant	0	0.35719	4e-11	10.3979		NA		Affymetrix, Illumina [24588908] (imputed)	N
15	rs10821168	9	96238731	rs10821136	27225129	Genome-wide association study identifies 74 loci associated with educational attainment.	Educational attainment (years of education)	405,072 European ancestry individuals	NA	9q22.31	NR	FAM120A			ENSG00000048828	NA	NA	rs10821136-T	rs10821136	0	10821136	intron_variant	0	0.3398	4e-08	7.39794		0.0129687	NR unit increase	Affymetrix, Illumina, Perlegen [~ 9300000] (imputed)	N
15	rs10821168	9	96239090	rs10992751	32888493	Trans-ethnic and Ancestry-Specific Blood-Cell Genetics in 746,667 Individuals from 5 Global Populations.	Platelet count	542,827 European ancestry individuals	NA	9q22.31	NR	FAM120A			ENSG00000048828	NA	NA	rs10992751-T	rs10992751	0	10992751	intron_variant	0	0.332703	3e-13	12.5229		0.014111	[0.01-0.018] SD unit decrease	Affymetrix, Illumina [50241410] (imputed)	N
15	rs10821168	9	96253439	rs10992756	29326435	A combined analysis of genetically correlated traits identifies 187 loci and a role for neurogenesis and myelination in intelligence.	Intelligence (MTAG)	120,934 British ancestry individuals, 127,548 individuals	NA	9q22.31	FAM120A	FAM120A			ENSG00000048828	NA	NA	rs10992756-T	rs10992756	0	10992756	intron_variant	0	NR	2e-10	9.69897		0.0197268	[0.014-0.026] unit decrease	Affymetrix [NR]	N
15	rs10821168	9	96254464	rs4744246	32376654	Use of genetic variation to separate the effects of early and later life adiposity on disease risk: mendelian randomisation study.	Body size at age 10	453,169 European ancestry individuals	NA	9q22.31	FAM120A	FAM120A			ENSG00000048828	NA	NA	rs4744246-A	rs4744246	0	4744246	intron_variant	0	0.656346	2e-26	25.699		0.0157627	[0.013-0.019] unit decrease	Affymetrix [12370749]	N
15	rs10821168	9	96271367	rs10821147	29921221	Identification of five novel genetic loci related to facial morphology by genome-wide association studies.	Upper eyelid morphology	5,643 Korean ancestry individuals	1,926 Korean ancestry individuals	9q22.31	FAM120A	FAM120A			ENSG00000048828	NA	NA	rs10821147-A	rs10821147	0	10821147	intron_variant	0	0.5	4e-06	5.39794	(Tangent line angle of el4)	0.01	[NR] unit increase	Affymetrix [311944]	N
15	rs10821168	9	96271752	rs4744250	30038396	Gene discovery and polygenic prediction from a genome-wide association study of educational attainment in 1.1 million individuals.	Cognitive performance	257,841 European ancestry individuals	NA	9q22.31	Intergenic	FAM120A			ENSG00000048828	NA	NA	rs4744250-A	rs4744250	0	4744250	intron_variant	0	0.3446	9e-10	9.04576		0.0183	[0.012-0.024] unit increase	Affymetrix, Illumina [10100000] (imputed)	N
15	rs10821168	9	96271752	rs4744250	30038396	Gene discovery and polygenic prediction from a genome-wide association study of educational attainment in 1.1 million individuals.	Cognitive performance (MTAG)	402,382 European ancestry individuals	NA	9q22.31	Intergenic	FAM120A			ENSG00000048828	NA	NA	rs4744250-A	rs4744250	0	4744250	intron_variant	0	0.3446	4e-16	15.3979	(MTAG)	0.0196	[0.015-0.024] unit increase	Affymetrix, Illumina [7100000] (imputed)	N
15	rs10821168	9	96271752	rs4744250	33414549	Investigating the genetic architecture of noncognitive skills using GWAS-by-subtraction.	Cognitive aspects of educational attainment	257,700 European ancestry individuals	NA	9q22.31	NR	FAM120A			ENSG00000048828	NA	NA	rs4744250-G	rs4744250	0	4744250	intron_variant	0	0.362823	1e-09	9		0.0397163	[0.027-0.053] unit decrease	Affymetrix, Illumina, Perlegen [7305956] (imputed)	N
15	rs10821168	9	96272624	rs4744251	32895543	A general dimension of genetic sharing across diverse cognitive traits inferred from molecular data.	Verbal-numerical reasoning	171,304 British ancestry individuals	NA	9q22.31		FAM120A			ENSG00000048828	NA	NA	rs4744251-?	rs4744251	0	4744251	intron_variant	0	NR	2e-08	7.69897		NA		NR [7857346] (imputed)	N
15	rs10821168	9	96301800	rs12376738	32606422	Multi-trait analysis for genome-wide association study of five psychiatric disorders.	Depressive symptoms (MTAG)	955,012 individuals	NA	9q22.31	NR	FAM120A			ENSG00000048828	NA	NA	rs12376738-?	rs12376738	0	12376738	intron_variant	0		2e-10	9.69897		NA		NR [520857]	N
15	rs10821168	9	96301800	rs12376738	32606422	Multi-trait analysis for genome-wide association study of five psychiatric disorders.	Depressive symptoms	688,809 individuals	NA	9q22.31	NR	FAM120A			ENSG00000048828	NA	NA	rs12376738-?	rs12376738	0	12376738	intron_variant	0		2e-08	7.69897		NA		NR [11140414]	N
15	rs10821168	9	96301800	rs12376738	29942085	Meta-analysis of genome-wide association studies for neuroticism in 449,484 individuals identifies novel genetic loci and pathways.	Depression	688,809 European ancestry individuals	NA	9q22.31	NR	FAM120A			ENSG00000048828	NA	NA	rs12376738-T	rs12376738	0	12376738	intron_variant	0	NR	2e-08	7.69897		5.651	z score increase	Affymetrix [10847151] (imputed)	N
15	rs10821168	9	96345328	rs10156602	30804566	Biological and clinical insights from genetics of insomnia symptoms.	Insomnia symptoms (never/rarely vs. usually)	129,270 European ancestry cases, 108,357 European ancestry controls	17,140 European ancestry cases, 61,850 European ancestry controls	9q22.31	PHF2	PHF2			ENSG00000197724	NA	NA	rs10156602-A	rs10156602	0	10156602	intron_variant	0	0.638126	7e-12	11.1549		1.02	[1.01-1.03]	Affymetrix [14661600] (imputed)	N
15	rs10821168	9	96345328	rs10156602	30804566	Biological and clinical insights from genetics of insomnia symptoms.	Insomnia symptoms (never/rarely vs. sometimes/usually)	345,022 European ancestry cases, 108,357 European ancestry controls	17,140 European ancestry cases, 61,850 European ancestry controls	9q22.31	PHF2	PHF2			ENSG00000197724	NA	NA	rs10156602-A	rs10156602	0	10156602	intron_variant	0	0.638126	2e-08	7.69897		1.02	[1.01-1.03]	Affymetrix [14661600] (imputed)	N
15	rs10821168	9	96345328	rs10156602	30595370	Leveraging Polygenic Functional Enrichment to Improve GWAS Power.	Lung function (FEV1/FVC)	approximately 370,000 European ancestry individuals	NA	9q22.31		PHF2			ENSG00000197724	NA	NA	rs10156602-?	rs10156602	0	10156602	intron_variant	0	NR	4e-10	9.39794		NA		NR [~ 8900000] (imputed)	N
15	rs10821168	9	96360650	rs13291079	31518406	Phenome-wide investigation of health outcomes associated with genetic predisposition to loneliness.	Loneliness	511,280 European ancestry individuals	NA	9q22.31	PHF2	PHF2			ENSG00000197724	NA	NA	rs13291079-?	rs13291079	0	13291079	intron_variant	0	NR	2e-11	10.699		0.02	[0.014-0.026] unit increase	Affymetrix, Illumina [up to 14113458] (imputed)	N
15	rs10821168	9	96361922	rs10761240	30804565	Genome-wide analysis of insomnia in 1,331,010 individuals identifies new risk loci and functional pathways.	Insomnia	651,923 European ancestry males, 679,087 European ancestry females	NA	9q22.31	NR	PHF2			ENSG00000197724	NA	NA	rs10761240-G	rs10761240	0	10761240	intron_variant	0	0.6037	2e-12	11.699		1.04384	[1.03-1.06]	Affymetrix, Illumina [NR] (imputed)	N
15	rs10821168	9	96362115	rs10992797	29326435	A combined analysis of genetically correlated traits identifies 187 loci and a role for neurogenesis and myelination in intelligence.	Intelligence (MTAG)	120,934 British ancestry individuals, 127,548 individuals	NA	9q22.31	PHF2	PHF2			ENSG00000197724	NA	NA	rs10992797-A	rs10992797	0	10992797	intron_variant	0	NR	9e-09	8.04576		0.0171829	[0.011-0.023] unit increase	Affymetrix [NR]	N
15	rs10821168	9	96365753	rs2895249	29942085	Meta-analysis of genome-wide association studies for neuroticism in 449,484 individuals identifies novel genetic loci and pathways.	Depressed affect	357,957 European ancestry individuals	NA	9q22.31	NR	PHF2			ENSG00000197724	NA	NA	rs2895249-A	rs2895249	0	2895249	intron_variant	0	NR	2e-08	7.69897		0.0133	[0.0086-0.018] unit decrease	Affymetrix [10847151] (imputed)	N
15	rs10821168	9	96373818	rs10992800	29970889	Elucidating the genetic basis of social interaction and isolation.	Loneliness	80,134 European ancestry cases, 364,890 European ancestry controls	NA	9q22.31	WNK2, C9orf129, FAM120AOS, FAM120A, PHF2, MIR4291	PHF2			ENSG00000197724	NA	NA	rs10992800-G	rs10992800	0	10992800	intron_variant	0	0.603	7e-11	10.1549		0.0054	[0.0038-0.007] unit increase	NR [NR] (imputed)	N
15	rs10821168	9	96373818	rs10992800	29970889	Elucidating the genetic basis of social interaction and isolation.	Ability to confide in someone	64,505 European ancestry cases, 238,062 European ancestry controls	NA	9q22.31	WNK2, C9orf129, FAM120AOS, FAM120A, PHF2, MIR4291	PHF2			ENSG00000197724	NA	NA	rs10992800-G	rs10992800	0	10992800	intron_variant	0	0.603	2e-09	8.69897		0.0064	[-0.00614-0.01894] unit increase	NR [NR] (imputed)	N
15	rs10821168	9	96373818	rs10992800	29970889	Elucidating the genetic basis of social interaction and isolation.	Loneliness (MTAG)	487,647 European ancestry individuals	NA	9q22.31	WNK2, C9orf129, FAM120AOS, FAM120A, PHF2, MIR4291	PHF2			ENSG00000197724	NA	NA	rs10992800-G	rs10992800	0	10992800	intron_variant	0	0.603196	1e-13	13		0.0155115	[0.011-0.02] unit increase	NR [NR] (imputed)	N
15	rs765110298	9	96384524	rs1806524	33632238	Identification of susceptibility loci for cardiovascular disease in adults with hypertension, diabetes, and dyslipidemia.	Coronary artery disease in hypertension	816 Korean ancestry cases, 15,488 Korean ancestry controls	NA	9q22.31		PHF2			ENSG00000197724	NA	NA	rs1806524-T	rs1806524	0	1806524	intron_variant	0	0.3042	7e-06	5.1549		0.7685	[0.685-0.8622]	Affymetrix [7975321] (imputed)	N
15	rs765110298	9	96387592	rs10761244	34054130	Genetic underpinnings of sociability in the general population.	Loneliness	342,461 European ancestry individuals	NA	9q22.31	PHF2	PHF2			ENSG00000197724	NA	NA	rs10761244-?	rs10761244	0	10761244	intron_variant	0	NR	1e-08	8		NA		Affymetrix [up to 9327396] (imputed)	N
15	rs765110298	9	96387592	rs10761244	34054130	Genetic underpinnings of sociability in the general population.	Sociability score	342,461 European ancestry individuals	NA	9q22.31	PHF2	PHF2			ENSG00000197724	NA	NA	rs10761244-C	rs10761244	0	10761244	intron_variant	0	NR	8e-09	8.09691		0.01235	unit increase	Affymetrix [9327396] (imputed)	N
15	rs765110298	9	96392182	rs10992812	34211149	Identification of 371 genetic variants for age at first sex and birth linked to externalising behaviour.	Age at first sexual intercourse	397,338 European ancestry individuals	NA	9q22.31	PHF2	PHF2			ENSG00000197724	NA	NA	rs10992812-G	rs10992812	0	10992812	intron_variant	0	0.628803	2e-08	7.69897		0.0121355	[0.0079-0.0164] unit decrease	NR [16516521] (imputed)	N
15	rs765110298	9	96397689	rs7044244	29500382	Item-level analyses reveal genetic heterogeneity in neuroticism.	Feeling lonely	376,352 European ancestry individuals	NA	9q22.31	FAM120AOS	PHF2			ENSG00000197724	NA	NA	rs7044244-A	rs7044244	0	7044244	intron_variant	0	0.378475	2e-10	9.69897		6.37	z score decrease	NR [10847151] (imputed)	N
15	rs765110298	9	96436925	rs10992853	29326435	A combined analysis of genetically correlated traits identifies 187 loci and a role for neurogenesis and myelination in intelligence.	Intelligence (MTAG)	120,934 British ancestry individuals, 127,548 individuals	NA	9q22.31	PHF2	PHF2			ENSG00000197724	NA	NA	rs10992853-T	rs10992853	0	10992853	intron_variant	0	NR	2e-08	7.69897		0.0168567	[0.011-0.023] unit decrease	Affymetrix [NR]	N
15	rs765110298	9	96443910	rs7040340	30038396	Gene discovery and polygenic prediction from a genome-wide association study of educational attainment in 1.1 million individuals.	Educational attainment (years of education)	up to 1,131,881 European ancestry individuals	NA	9q22.31		PHF2 - NA	ENSG00000197724			2041	NA	rs7040340-A	rs7040340	0	7040340	regulatory_region_variant	1	0.3915	1e-11	11	(conditional-joint)	0.0098	[0.0071-0.0125] unit increase	Affymetrix, Illumina [10000000] (imputed)	N
15	rs765110298	9	96451784	rs4287000	28199695	GWAS of self-reported mosquito bite size, itch intensity and attractiveness to mosquitoes implicates immune-related predisposition loci.	Itch intensity from mosquito bite adjusted by bite size	41,355 European ancestry men and 43,369 European ancestry women	NA	9q22.31	Intergenic	PHF2 - NA	ENSG00000197724			9915	NA	rs4287000-G	rs4287000	0	4287000	intergenic_variant	1	NR	3e-06	5.52288	(women)	0.0210734	[0.012-0.03] unit decrease	Illumina [13520550] (imputed)	N
16	rs1243197	10	21879084	rs9971210	31589552	Genome-Wide Association Study of the Metabolic Syndrome in UK Biobank.	Metabolic syndrome	291,107 European ancestry individuals	NA	10p12.31	MLLT10	MLLT10			ENSG00000078403	NA	NA	rs9971210-G	rs9971210	0	9971210	intron_variant	0	0.489597	2e-08	7.69897		0.0365804	[0.024-0.049] unit increase	Affymetrix [9463307] (imputed)	N
17	rs200537712	11	47587452	rs11537751	27618448	Meta-analysis identifies common and rare variants influencing blood pressure and overlapping with metabolic trait loci.	Hypertension	120,473 European ancestry individuals, 21,503 African American individuals, 4,586 Hispanic individuals	154,543 European ancestry individuals, 26,183 South Asian ancestry individuals	11p11.2	PTPMT1	PTPMT1, NDUFS3			ENSG00000110536, ENSG00000213619	NA	NA	rs11537751-T	rs11537751	0	11537751	missense_variant	0	0.048	7e-08	7.1549		5.39323	z score increase	Illumina [247039]	N
17	rs200537712	11	47587452	rs11537751	27618448	Meta-analysis identifies common and rare variants influencing blood pressure and overlapping with metabolic trait loci.	Mean arterial pressure	120,473 European ancestry individuals, 21,503 African American individuals, 4,586 Hispanic individuals	NA	11p11.2	PTPMT1	PTPMT1, NDUFS3			ENSG00000110536, ENSG00000213619	NA	NA	rs11537751-T	rs11537751	0	11537751	missense_variant	0	0.0475387	4e-06	5.39794		0.49258	[0.28-0.7] unit increase	Illumina [247039]	N
17	rs200537712	11	47614575	rs11601694	32888494	The Polygenic and Monogenic Basis of Blood Traits and Diseases.	Reticulocyte count	408,112 British individuals	NA	11p11.2	C1QTNF4	C1QTNF4			ENSG00000172247	NA	NA	rs11601694-T	rs11601694	0	11601694	intron_variant	0	0.044505	9e-12	11.0458		0.0371749	[0.027-0.048] unit increase	Affymetrix [93095623] (imputed)	N
17	rs200537712	11	47614575	rs11601694	32888494	The Polygenic and Monogenic Basis of Blood Traits and Diseases.	Reticulocyte fraction of red cells	408,112 British individuals	NA	11p11.2	C1QTNF4	C1QTNF4			ENSG00000172247	NA	NA	rs11601694-T	rs11601694	0	11601694	intron_variant	0	0.044497	2e-14	13.699		0.0418323	[0.031-0.052] unit increase	Affymetrix [93095623] (imputed)	N
17	rs200537712	11	47614575	rs11601694	30595370	Leveraging Polygenic Functional Enrichment to Improve GWAS Power.	Cardiovascular disease	approximately 459,000 European ancestry individuals	NA	11p11.2		C1QTNF4			ENSG00000172247	NA	NA	rs11601694-?	rs11601694	0	11601694	intron_variant	0	NR	2e-09	8.69897		NA		NR [~ 8900000] (imputed)	N
17	rs200537712	11	47722571	rs143001834	33972514	Genetic analysis in European ancestry individuals identifies 517 loci associated with liver enzymes.	Liver enzyme levels (alanine transaminase)	437,267 European ancestry individuals	315,572 European ancestry individuals	11p11.2	AGBL2	AGBL2			ENSG00000165923	NA	NA	rs143001834-G	rs143001834	0	143001834	intron_variant	0	0.941119	2e-11	10.699		0.00544034	[0.0038-0.0071] unit decrease	Affymetrix [13995440] (imputed)	N
17	rs200537712	11	47748019	rs11605681	30804565	Genome-wide analysis of insomnia in 1,331,010 individuals identifies new risk loci and functional pathways.	Morningness	434,835 European ancestry individuals	NA	11p11.2		FNBP4			ENSG00000109920	NA	NA	rs11605681-A	rs11605681	0	11605681	non_coding_transcript_exon_variant	0	0.05632	1e-08	8		0.027	[0.017-0.037] unit increase	Affymetrix, Illumina [11597492] (imputed)	N
17	rs200537712	11	47933664	rs117333334	33547301	Genome-wide association study of serum liver enzymes implicates diverse metabolic and liver pathology.	Alanine aminotransferase levels	390,812 European ancestry individuals	134,154 East Asian ancestry individuals	11p11.2	NUP160, PTPRJ	NUP160 - PTPRJ	ENSG00000030066	ENSG00000149177		63557	68446	rs117333334-A	rs117333334	0	117333334	intergenic_variant	1	0.056	9e-09	8.04576		5.75	z-score increase	Affymetrix [4312306] (imputed)	N
17	rs200537712	11	48137502	rs7947874	32888494	The Polygenic and Monogenic Basis of Blood Traits and Diseases.	High light scatter reticulocyte count	408,112 British individuals	NA	11p11.2	PTPRJ	PTPRJ			ENSG00000149177	NA	NA	rs7947874-A	rs7947874	0	7947874	intron_variant	0	0.059111	1e-11	11		0.032246	[0.023-0.042] unit increase	Affymetrix [93095623] (imputed)	N
17	rs200537712	11	48137502	rs7947874	32888494	The Polygenic and Monogenic Basis of Blood Traits and Diseases.	High light scatter reticulocyte percentage of red cells	408,112 British individuals	NA	11p11.2	PTPRJ	PTPRJ			ENSG00000149177	NA	NA	rs7947874-A	rs7947874	0	7947874	intron_variant	0	0.059107	1e-14	14		0.0367127	[0.027-0.046] unit increase	Affymetrix [93095623] (imputed)	N
17	rs200537712	11	48350646	rs77498573	33462484	Genetics of 35 blood and urine biomarkers in the UK Biobank.	Aspartate aminotransferase levels	341,246 European ancestry individuals, 5,982 African ancestry individuals, 7,313 South Asian ancestry individuals	NA	11p11.2	NR	OR4C3 - OR4C4P	ENSG00000176547	ENSG00000197161		623	16257	rs77498573-T	rs77498573	0	77498573	intergenic_variant	1	NR	4e-12	11.3979		0.0355	[0.026-0.045] unit increase	Affymetrix [9000000] (imputed)	N
17	rs200537712	11	48489360	rs149027146	32541925	Discovery of 318 new risk loci for type 2 diabetes and related vascular outcomes among 1.4 million participants in a multi-ancestry meta-analysis.	Type 2 diabetes	148,726 European ancestry cases, 24,646 African American cases, 8,616 Hispanic cases, 46,511 Asian ancestry cases, 965,732 European ancestry controls, 31,446 African American controls, 11,829 Hispanic controls, 169,776 Asian ancestry controls	NA	11p11.2	NR	OR4C9P - OR4R1P	ENSG00000254925	ENSG00000255215		2831	18555	rs149027146-T	rs149027146	0	149027146	intergenic_variant	1	0.0602	2e-12	11.699		0.0738	[0.053-0.094] unit increase	Affymetrix, Illumina [at least 945603] (imputed)	N
17	rs200537712	11	48539763	rs180686303	31900758	Using Mendelian randomization to evaluate the causal relationship between serum C-reactive protein levels and age-related macular degeneration.	C-reactive protein levels	418,642 British ancestry individuals	NA	11p11.2	NR	OR4A40P - OR4A43P	ENSG00000254832	ENSG00000255534		4991	7853	rs180686303-T	rs180686303	0	180686303	intergenic_variant	1	0.932458	2e-09	8.69897		0.0229963	[0.015-0.031] unit decrease	NR [NR]	N
18	rs7313797	12	109849535	rs2196612	32778093	Genome-wide pQTL analysis of protein expression regulatory networks in the human liver.	Protein quantitative trait loci (liver)	172 European ancestry individuals, 29 Black individuals, 86 individuals	NA	12q24.11	NR	MYO1H			ENSG00000174527	NA	NA	rs2196612-G	rs2196612	0	2196612	intron_variant	0	0.4286	2e-16	15.699	(MMAB)	0.02098	NR unit decrease	Illumina [1671387] (imputed)	N
18	rs2111216	12	109871179	rs7308864	32203549	Evaluating the relationship between circulating lipoprotein lipids and apolipoproteins with risk of coronary heart disease: A multivariable Mendelian randomisation analysis.	HDL cholesterol levels	403,943 European ancestry individuals	NA	12q24.11	MYO1H	MYO1H			ENSG00000174527	NA	NA	rs7308864-A	rs7308864	0	7308864	intron_variant	0	0.475744	1e-35	35		0.0237446	[0.02-0.027] unit decrease	Affymetrix [NR] (imputed)	N
18	rs7313797	12	109875934	rs10850139	32778093	Genome-wide pQTL analysis of protein expression regulatory networks in the human liver.	Protein quantitative trait loci (liver)	172 European ancestry individuals, 29 Black individuals, 86 individuals	NA	12q24.11	NR	MYO1H			ENSG00000174527	NA	NA	rs10850139-C	rs10850139	0	10850139	intron_variant	0	0.4303	1e-13	13	(MMAB)	0.01976	NR unit decrease	Illumina [1671387] (imputed)	N
18	rs7313797	12	109878115	rs7973253	29500382	Item-level analyses reveal genetic heterogeneity in neuroticism.	Irritable mood	366,726 European ancestry individuals	NA	12q24.11	FOXN4	MYO1H			ENSG00000174527	NA	NA	rs7973253-A	rs7973253	0	7973253	intron_variant	0	0.369666	1e-09	9		6.08	z score decrease	NR [~ 10847151] (imputed)	N
18	rs7313797	12	109878115	rs7973253	30595370	Leveraging Polygenic Functional Enrichment to Improve GWAS Power.	Menarche (age at onset)	approximately 242,000 European ancestry individuals	NA	12q24.11		MYO1H			ENSG00000174527	NA	NA	rs7973253-?	rs7973253	0	7973253	intron_variant	0	NR	4e-08	7.39794		NA		NR [~ 8900000] (imputed)	N
18	rs2111216	12	109895168	rs2338104	18193043	Newly identified loci that influence lipid concentrations and risk of coronary artery disease.	HDL cholesterol	8,656 European ancestry individuals	11,437 European ancestry individuals	12q24.11	MVK, MMAB	KCTD10			ENSG00000110906	NA	NA	rs2338104-G	rs2338104	0	2338104	non_coding_transcript_exon_variant	0	0.45	3e-08	7.52288		0.48	[NR] mg/dl increase	Affymetrix, Illumina [~ 2261000] (imputed)	N
18	rs2111216	12	109895168	rs2338104	19060906	Common variants at 30 loci contribute to polygenic dyslipidemia.	HDL cholesterol	19,840 European ancestry individuals	Up to 20,623 European ancestry individuals	12q24.11	MVK, MMAB	KCTD10			ENSG00000110906	NA	NA	rs2338104-C	rs2338104	0	2338104	non_coding_transcript_exon_variant	0	0.45	1e-10	10		0.07	[0.03-0.11] s.d. decrease	Affymetrix, Illumina [~ 2600000] (imputed)	N
18	rs2111216	12	109895168	rs2338104	31217584	Genetic analyses of diverse populations improves discovery for complex traits.	High density lipoprotein cholesterol levels	10,085 African American individuals, 17,751 Hispanic/Latino individuals, 2,378 Asian ancestry individuals, 1,912 Native Hawaiian ancestry individuals, 604 Native American ancestry individuals, 333 individuals	NA	12q24.11	NR	KCTD10			ENSG00000110906	NA	NA	rs2338104-?	rs2338104	0	2338104	non_coding_transcript_exon_variant	0	NR	5e-09	8.30103		0.673234	[0.45-0.9] unit increase	Illumina [31978362] (imputed)	N
18	rs7313797	12	109896165	rs7313797	29500382	Item-level analyses reveal genetic heterogeneity in neuroticism.	Feeling hurt	372,047 European ancestry individuals	NA	12q24.11	NR	KCTD10			ENSG00000110906	NA	NA	rs7313797-T	rs7313797	0	7313797	5_prime_UTR_variant	0	0.445183	2e-09	8.69897		5.99	z score decrease	NR [10847151] (imputed)	N
18	rs7313797	12	109896165	rs7313797	32778093	Genome-wide pQTL analysis of protein expression regulatory networks in the human liver.	Protein quantitative trait loci (liver)	172 European ancestry individuals, 29 Black individuals, 86 individuals	NA	12q24.11	NR	KCTD10			ENSG00000110906	NA	NA	rs7313797-T	rs7313797	0	7313797	5_prime_UTR_variant	0	0.4983	2e-16	15.699	(MMAB)	0.02193	NR unit increase	Illumina [1671387] (imputed)	N
18	rs7313797	12	109898732	rs1558804	29942085	Meta-analysis of genome-wide association studies for neuroticism in 449,484 individuals identifies novel genetic loci and pathways.	Neuroticism	449,484 European ancestry individuals	NA	12q24.11	NR	KCTD10			ENSG00000110906	NA	NA	rs1558804-A	rs1558804	0	1558804	intron_variant	0	NR	7e-14	13.1549		7.489	z score decrease	Affymetrix [10847151] (imputed)	N
18	rs7313797	12	109898732	rs1558804	30643256	Multivariate genome-wide analyses of the well-being spectrum.	Life satisfaction	80,852 European ancestry individuals	NA	12q24.11	NR	KCTD10			ENSG00000110906	NA	NA	rs1558804-G	rs1558804	0	1558804	intron_variant	0	0.451036	1e-08	8		0.00729971	[0.0048-0.0098] unit increase	NR [NR]	N
18	rs7313797	12	109905368	rs6606725	32888493	Trans-ethnic and Ancestry-Specific Blood-Cell Genetics in 746,667 Individuals from 5 Global Populations.	Red cell distribution width	563,352 African American or Afro-Caribbean, African ancestry, European ancestry, East Asian ancestry, Hispanic or Latin American and South Asian ancestry individuals	NA	12q24.11	NR	KCTD10			ENSG00000110906	NA	NA	rs6606725-C	rs6606725	0	6606725	intron_variant	0	0.552148	1e-15	15		NA		Affymetrix, Illumina [22063850] (imputed)	N
18	rs7313797	12	109905368	rs6606725	32888493	Trans-ethnic and Ancestry-Specific Blood-Cell Genetics in 746,667 Individuals from 5 Global Populations.	Red cell distribution width	531,774 European ancestry individuals	NA	12q24.11	NR	KCTD10			ENSG00000110906	NA	NA	rs6606725-C	rs6606725	0	6606725	intron_variant	0	0.557127	4e-18	17.3979		0.016425	[0.013-0.02] SD unit decrease	Affymetrix, Illumina [49860007] (imputed)	N
18	rs2111216	12	109909011	rs2058804	29403010	Genetic analysis of quantitative traits in the Japanese population links cell types to complex human diseases.	High density lipoprotein cholesterol levels	70,657 Japanese ancestry individuals	NA	12q24.11	NR	KCTD10			ENSG00000110906	NA	NA	rs2058804-?	rs2058804	0	2058804	missense_variant	0	NR	8e-10	9.09691	(conditional on round 2)	0.0352298	[0.024-0.046] unit increase novel	Illumina [6108953] (imputed)	N
18	rs2111216	12	109909011	rs2058804	30670697	Multi-ancestry study of blood lipid levels identifies four loci interacting with physical activity.	HDL cholesterol x physical activity interaction (2df test)	7,395 African American inactive individuals, 13,092 African American active individuals, 2,753 Asian ancestry inactive individuals, 3,650 Asian ancestry active individuals, 22,963 European ancestry inactive individuals, 61,939 European ancestry active individuals, 2,829 Hispanic or Latin American inactive individuals, 6,358 Hispanic or Latin American active individuals	1,886 African American inactive individuals, 1,892 African American active individuals, 1,217 South African Black ancestry inactive individuals, 389 South African Black ancestry active individuals, 2,494 East Asian ancestry inactive individuals, 1,947 East Asian ancestry active individuals, 724 South Asian ancestry inactive individuals, 1,425 South Asian ancestry active individuals, 41,042 Europe…	12q24.11	NR	KCTD10			ENSG00000110906	NA	NA	rs2058804-A	rs2058804	0	2058804	missense_variant	0	0.4548	2e-19	18.699		NA		Affymetrix, Illumina [at least 2500000] (imputed)	N
18	rs2111216	12	109920071	rs1543896	32778093	Genome-wide pQTL analysis of protein expression regulatory networks in the human liver.	Protein quantitative trait loci (liver)	172 European ancestry individuals, 29 Black individuals, 86 individuals	NA	12q24.11	NR	UBE3B			ENSG00000151148	NA	NA	rs1543896-G	rs1543896	0	1543896	intron_variant	0	0.4268	3e-11	10.5229	(MMAB)	0.01822	NR unit increase	Illumina [1671387] (imputed)	N
18	rs2111216	12	109937534	rs7298565	32888493	Trans-ethnic and Ancestry-Specific Blood-Cell Genetics in 746,667 Individuals from 5 Global Populations.	Monocyte count	521,594 European ancestry individuals	NA	12q24.11	NR	UBE3B			ENSG00000151148	NA	NA	rs7298565-A	rs7298565	0	7298565	missense_variant	0	0.525258	2e-17	16.699		0.015866	[0.012-0.02] SD unit increase	Affymetrix, Illumina [50262088] (imputed)	N
18	rs2111216	12	109937534	rs7298565	32888493	Trans-ethnic and Ancestry-Specific Blood-Cell Genetics in 746,667 Individuals from 5 Global Populations.	Monocyte count	639,696 African American or Afro-Caribbean, African ancestry, European ancestry, East Asian ancestry, Hispanic or Latin American and South Asian ancestry individuals	NA	12q24.11	NR	UBE3B			ENSG00000151148	NA	NA	rs7298565-A	rs7298565	0	7298565	missense_variant	0	0.495029	8e-20	19.0969		NA		Affymetrix, Illumina [23467995] (imputed)	N
18	rs2111216	12	109937534	rs7298565	31566214	Quantitative and qualitative role of antagonistic heterogeneity in genetics of blood lipids.	Total cholesterol levels	29,902 European ancestry individuals	NA	12q24.11		UBE3B			ENSG00000151148	NA	NA	rs7298565-G	rs7298565	0	7298565	missense_variant	0	0.46	1e-07	7		1.61	[1.02-2.20] unit decrease	Affymetrix, Illumina [up to 2500000] (imputed)	N
18	rs2111216	12	109939641	rs2241212	33339817	Loss-of-function genomic variants highlight potential therapeutic targets for cardiovascular disease.	Total cholesterol levels	76,081 European ancestry individuals, 127,395 Japanese ancestry individuals	NA	12q24.11	UBE3B	UBE3B			ENSG00000151148	NA	NA	rs2241212-?	rs2241212	0	2241212	intron_variant	0		2e-11	10.699		0.0264	[0.019-0.034] unit decrease	Illumina [31500000] (imputed)	N
18	rs2111216	12	109939641	rs2241212	30275531	Genetics of blood lipids among ~300,000 multi-ethnic participants of the Million Veteran Program.	Total cholesterol levels	215,551 European ancestry individuals, 57,332 African American individuals, 24,743 Hispanic individuals	Up to 319,677 individuals	12q24.11	UBE3B	UBE3B			ENSG00000151148	NA	NA	rs2241212-A	rs2241212	0	2241212	intron_variant	0	0.5581	2e-08	7.69897		0.0152	[0.0099-0.0205] mg dl-1 increase	Affymetrix [up to 31400000] (imputed)	N
18	rs2111216	12	109950144	rs2241210	30926973	Multi-ancestry genome-wide gene-smoking interaction study of 387,272 individuals identifies new loci associated with serum lipids.	HDL cholesterol levels	up to 23,761 African ancestry individuals, 13,171 Asian ancestry individuals, up to 90,272 European ancestry individuals, 6,620 Hispanic individuals	NA	12q24.11		UBE3B			ENSG00000151148	NA	NA	rs2241210-A	rs2241210	0	2241210	intron_variant	0	0.4631	1e-11	11		0.0071	[0.0051-0.0091] unit decrease	Affymetrix, Illumina, Perlegen [NR] (imputed)	N
18	rs2111216	12	109950144	rs2241210	28334899	Association analyses of East Asian individuals and trans-ancestry analyses with European individuals reveal new loci associated with cholesterol and triglyceride levels.	HDL cholesterol levels	34,930 East Asian ancestry individuals, 187,167 European ancestry individuals	8,741 Chinese ancestry individuals	12q24.11	MVK	UBE3B			ENSG00000151148	NA	NA	rs2241210-A	rs2241210	0	2241210	intron_variant	0	0.447	8e-24	23.0969	(Trans-ethnic initial)	0.0332	[0.026-0.04] unit decrease (EA Beta values)	Affymetrix, Illumina [~ 1900000] (imputed)	N
18	rs2111216	12	109962795	rs2241208	29507422	A large electronic-health-record-based genome-wide study of serum lipids.	Total cholesterol levels	76,627 European ancestry individuals, 7,795 Hispanic individuals, 6,855 East Asian ancestry individuals, 2,958 African American individuals, 439 South Asian ancestry individuals	NA	12q24.11	NR	UBE3B			ENSG00000151148	NA	NA	rs2241208-G	rs2241208	0	2241208	intron_variant	0	0.468	2e-07	6.69897	(EA)	0.024	unit decrease	Affymetrix [at least 7091467] (imputed)	N
18	rs2111216	12	109962795	rs2241208	29507422	A large electronic-health-record-based genome-wide study of serum lipids.	Total cholesterol levels	76,627 European ancestry individuals, 7,795 Hispanic individuals, 6,855 East Asian ancestry individuals, 2,958 African American individuals, 439 South Asian ancestry individuals	NA	12q24.11	NR	UBE3B			ENSG00000151148	NA	NA	rs2241208-G	rs2241208	0	2241208	intron_variant	0	NR	3e-09	8.52288		0.025	unit decrease	Affymetrix [at least 7091467] (imputed)	N
18	rs2111216	12	109962795	rs2241208	29507422	A large electronic-health-record-based genome-wide study of serum lipids.	High density lipoprotein cholesterol levels	76,627 European ancestry individuals, 7,795 Hispanic individuals, 6,855 East Asian ancestry individuals, 2,958 African American individuals, 439 South Asian ancestry individuals	NA	12q24.11	NR	UBE3B			ENSG00000151148	NA	NA	rs2241208-G	rs2241208	0	2241208	intron_variant	0	0.468	4e-09	8.39794	(EA)	0.022	unit decrease	Affymetrix [at least 7091467] (imputed)	N
18	rs2111216	12	109962795	rs2241208	29507422	A large electronic-health-record-based genome-wide study of serum lipids.	High density lipoprotein cholesterol levels	76,627 European ancestry individuals, 7,795 Hispanic individuals, 6,855 East Asian ancestry individuals, 2,958 African American individuals, 439 South Asian ancestry individuals	NA	12q24.11	NR	UBE3B			ENSG00000151148	NA	NA	rs2241208-G	rs2241208	0	2241208	intron_variant	0	NR	2e-14	13.699		0.026	unit decrease	Affymetrix [at least 7091467] (imputed)	N
18	rs2111216	12	109962795	rs2241208	25961943	The impact of low-frequency and rare variants on lipid levels.	HDL cholesterol	up to 62,166 European ancestry individuals	NA	12q24.11	MMAB, MVK	UBE3B			ENSG00000151148	NA	NA	rs2241208-C	rs2241208	0	2241208	intron_variant	0	0.51	9e-10	9.04576		0.036	[0.024-0.048] s.d. increase	Affymetrix, Illumina, Perlegen [up to 9657952] (imputed)	N
18	rs2111216	12	109962795	rs2241208	31217584	Genetic analyses of diverse populations improves discovery for complex traits.	High density lipoprotein cholesterol levels	10,085 African American individuals, 17,751 Hispanic/Latino individuals, 2,378 Asian ancestry individuals, 1,912 Native Hawaiian ancestry individuals, 604 Native American ancestry individuals, 333 individuals	NA	12q24.11	NR	UBE3B			ENSG00000151148	NA	NA	rs2241208-?	rs2241208	0	2241208	intron_variant	0	NR	4e-09	8.39794		0.676978	[0.45-0.9] unit increase	Illumina [31978362] (imputed)	N
18	rs2111216	12	109962795	rs2241208	32778093	Genome-wide pQTL analysis of protein expression regulatory networks in the human liver.	Protein quantitative trait loci (liver)	172 European ancestry individuals, 29 Black individuals, 86 individuals	NA	12q24.11	NR	UBE3B			ENSG00000151148	NA	NA	rs2241208-G	rs2241208	0	2241208	intron_variant	0	0.4355	2e-12	11.699	(MMAB)	0.01925	NR unit increase	Illumina [1671387] (imputed)	N
18	rs2111216	12	109962795	rs2241208	30643251	Association studies of up to 1.2 million individuals yield new insights into the genetic etiology of tobacco and alcohol use.	Cigarettes smoked per day (MTAG)	up to 403,928 European ancestry individuals	NA	12q24.11	NR	UBE3B			ENSG00000151148	NA	NA	rs2241208-C	rs2241208	0	2241208	intron_variant	0	0.522	8e-10	9.09691		0.013382	[0.0091-0.0177] unit increase	NR [9732723] (imputed)	N
18	rs2111216	12	109965512	rs10744826	30698716	Multi-Ancestry Genome-Wide Association Study of Lipid Levels Incorporating Gene-Alcohol Interactions.	HDL cholesterol levels in current drinkers	56,505 European ancestry individuals, 9,870 African American individuals, 2,491 Asian ancestry individuals, 2,528 Hispanic individuals	107,548 European ancestry individuals, 2,028 African American or Afro-Caribbean individuals, 41,240 Asian ancestry individuals, 6,622 Hispanic individuals, 1,984 Brazilian ancestry individuals	12q24.11	UBE3B	UBE3B			ENSG00000151148	NA	NA	rs10744826-G	rs10744826	0	10744826	intron_variant	0	NR	7e-08	7.1549	(Asian)	0.008	NR unit decrease	Affymetrix, Illumina [NR] (imputed)	N
18	rs2111216	12	109965512	rs10744826	30698716	Multi-Ancestry Genome-Wide Association Study of Lipid Levels Incorporating Gene-Alcohol Interactions.	HDL cholesterol levels in current drinkers	56,505 European ancestry individuals, 9,870 African American individuals, 2,491 Asian ancestry individuals, 2,528 Hispanic individuals	107,548 European ancestry individuals, 2,028 African American or Afro-Caribbean individuals, 41,240 Asian ancestry individuals, 6,622 Hispanic individuals, 1,984 Brazilian ancestry individuals	12q24.11	UBE3B	UBE3B			ENSG00000151148	NA	NA	rs10744826-G	rs10744826	0	10744826	intron_variant	0	NR	1e-09	9	(EA)	0.007	NR unit decrease	Affymetrix, Illumina [NR] (imputed)	N
18	rs2111216	12	109965512	rs10744826	30698716	Multi-Ancestry Genome-Wide Association Study of Lipid Levels Incorporating Gene-Alcohol Interactions.	HDL cholesterol levels x alcohol consumption (drinkers vs non-drinkers) interaction (2df)	56,505 European ancestry current drinkers, 9,870 African American current drinkers, 2,491 Asian ancestry current drinkers, 2,528 Hispanic current drinkers, 33,388 European ancestry non-drinkers, 11,119 African American non-drinkers, 9,959 Asian ancestry non-drinkers, 1,466 Hispanic non-drinkers	107,548 European ancestry current drinkers, 2,028 African American or Afro-Caribbean current drinkers, 41,240 Asian ancestry current drinkers, 6,622 Hispanic individuals, 1,984 Brazilian ancestry individuals, 29,438 European ancestry non-drinkers, 2,447 African American or Afro-Caribbean non-drinkers, 67,191 Asian ancestry non-drinkers, 7,092 Hispanic non-drinkers, 1,668 Brazilian ancestry non-dr…	12q24.11	UBE3B	UBE3B			ENSG00000151148	NA	NA	rs10744826-G	rs10744826	0	10744826	intron_variant	0	NR	6e-17	16.2218	(EA)	NA		Affymetrix, Illumina [NR] (imputed)	N
18	rs2111216	12	109965512	rs10744826	30698716	Multi-Ancestry Genome-Wide Association Study of Lipid Levels Incorporating Gene-Alcohol Interactions.	HDL cholesterol levels x alcohol consumption (drinkers vs non-drinkers) interaction (2df)	56,505 European ancestry current drinkers, 9,870 African American current drinkers, 2,491 Asian ancestry current drinkers, 2,528 Hispanic current drinkers, 33,388 European ancestry non-drinkers, 11,119 African American non-drinkers, 9,959 Asian ancestry non-drinkers, 1,466 Hispanic non-drinkers	107,548 European ancestry current drinkers, 2,028 African American or Afro-Caribbean current drinkers, 41,240 Asian ancestry current drinkers, 6,622 Hispanic individuals, 1,984 Brazilian ancestry individuals, 29,438 European ancestry non-drinkers, 2,447 African American or Afro-Caribbean non-drinkers, 67,191 Asian ancestry non-drinkers, 7,092 Hispanic non-drinkers, 1,668 Brazilian ancestry non-dr…	12q24.11	UBE3B	UBE3B			ENSG00000151148	NA	NA	rs10744826-G	rs10744826	0	10744826	intron_variant	0	NR	6e-09	8.22185	(Asian)	NA		Affymetrix, Illumina [NR] (imputed)	N
18	rs2111216	12	109965512	rs10744826	30698716	Multi-Ancestry Genome-Wide Association Study of Lipid Levels Incorporating Gene-Alcohol Interactions.	HDL cholesterol levels in current drinkers	56,505 European ancestry individuals, 9,870 African American individuals, 2,491 Asian ancestry individuals, 2,528 Hispanic individuals	107,548 European ancestry individuals, 2,028 African American or Afro-Caribbean individuals, 41,240 Asian ancestry individuals, 6,622 Hispanic individuals, 1,984 Brazilian ancestry individuals	12q24.11	UBE3B	UBE3B			ENSG00000151148	NA	NA	rs10744826-G	rs10744826	0	10744826	intron_variant	0	NR	3e-19	18.5229		0.008	NR unit decrease	Affymetrix, Illumina [NR] (imputed)	N
18	rs2111216	12	109965512	rs10744826	30698716	Multi-Ancestry Genome-Wide Association Study of Lipid Levels Incorporating Gene-Alcohol Interactions.	HDL cholesterol levels x alcohol consumption (drinkers vs non-drinkers) interaction (2df)	56,505 European ancestry current drinkers, 9,870 African American current drinkers, 2,491 Asian ancestry current drinkers, 2,528 Hispanic current drinkers, 33,388 European ancestry non-drinkers, 11,119 African American non-drinkers, 9,959 Asian ancestry non-drinkers, 1,466 Hispanic non-drinkers	107,548 European ancestry current drinkers, 2,028 African American or Afro-Caribbean current drinkers, 41,240 Asian ancestry current drinkers, 6,622 Hispanic individuals, 1,984 Brazilian ancestry individuals, 29,438 European ancestry non-drinkers, 2,447 African American or Afro-Caribbean non-drinkers, 67,191 Asian ancestry non-drinkers, 7,092 Hispanic non-drinkers, 1,668 Brazilian ancestry non-dr…	12q24.11	UBE3B	UBE3B			ENSG00000151148	NA	NA	rs10744826-G	rs10744826	0	10744826	intron_variant	0	NR	1e-29	29		NA		Affymetrix, Illumina [NR] (imputed)	N
18	rs2111216	12	109965512	rs10744826	30698716	Multi-Ancestry Genome-Wide Association Study of Lipid Levels Incorporating Gene-Alcohol Interactions.	HDL cholesterol levels x alcohol consumption (regular vs non-regular drinkers) interaction (2df)	44,831 European ancestry regular drinkers, 3,976 African American regular drinkers, 1,288 Asian ancestry regular drinkers, 827 Hispanic regular drinkers, 11,674 European ancestry non-regular drinkers, 5,894 African American non-regular drinkers, 1,203 Asian ancestry non-regular drinkers, 1,701 Hispanic non-regular drinkers	71,281 European ancestry regular drinkers, 711 African American or Afro-Caribbean regular drinkers, 35,088 Asian ancestry regular drinkers, 3,742 Hispanic regular drinkers, 36,267 European ancestry non-regular drinkers, 1,317 African American or Afro-Caribbean non-regular drinkers, 6,152 Asian ancestry non-regular drinkers, 2,880 Hispanic non-regular drinkers	12q24.11	UBE3B	UBE3B			ENSG00000151148	NA	NA	rs10744826-G	rs10744826	0	10744826	intron_variant	0	NR	1e-13	13	(EA)	NA		Affymetrix, Illumina [NR] (imputed)	N
18	rs2111216	12	109965512	rs10744826	30698716	Multi-Ancestry Genome-Wide Association Study of Lipid Levels Incorporating Gene-Alcohol Interactions.	HDL cholesterol levels x alcohol consumption (regular vs non-regular drinkers) interaction (2df)	44,831 European ancestry regular drinkers, 3,976 African American regular drinkers, 1,288 Asian ancestry regular drinkers, 827 Hispanic regular drinkers, 11,674 European ancestry non-regular drinkers, 5,894 African American non-regular drinkers, 1,203 Asian ancestry non-regular drinkers, 1,701 Hispanic non-regular drinkers	71,281 European ancestry regular drinkers, 711 African American or Afro-Caribbean regular drinkers, 35,088 Asian ancestry regular drinkers, 3,742 Hispanic regular drinkers, 36,267 European ancestry non-regular drinkers, 1,317 African American or Afro-Caribbean non-regular drinkers, 6,152 Asian ancestry non-regular drinkers, 2,880 Hispanic non-regular drinkers	12q24.11	UBE3B	UBE3B			ENSG00000151148	NA	NA	rs10744826-G	rs10744826	0	10744826	intron_variant	0	NR	2e-07	6.69897	(Asian)	NA		Affymetrix, Illumina [NR] (imputed)	N
18	rs2111216	12	109965512	rs10744826	30698716	Multi-Ancestry Genome-Wide Association Study of Lipid Levels Incorporating Gene-Alcohol Interactions.	HDL cholesterol levels x alcohol consumption (regular vs non-regular drinkers) interaction (2df)	44,831 European ancestry regular drinkers, 3,976 African American regular drinkers, 1,288 Asian ancestry regular drinkers, 827 Hispanic regular drinkers, 11,674 European ancestry non-regular drinkers, 5,894 African American non-regular drinkers, 1,203 Asian ancestry non-regular drinkers, 1,701 Hispanic non-regular drinkers	71,281 European ancestry regular drinkers, 711 African American or Afro-Caribbean regular drinkers, 35,088 Asian ancestry regular drinkers, 3,742 Hispanic regular drinkers, 36,267 European ancestry non-regular drinkers, 1,317 African American or Afro-Caribbean non-regular drinkers, 6,152 Asian ancestry non-regular drinkers, 2,880 Hispanic non-regular drinkers	12q24.11	UBE3B	UBE3B			ENSG00000151148	NA	NA	rs10744826-G	rs10744826	0	10744826	intron_variant	0	NR	1e-24	24		NA		Affymetrix, Illumina [NR] (imputed)	N
18	rs2111216	12	109965512	rs10744826	30698716	Multi-Ancestry Genome-Wide Association Study of Lipid Levels Incorporating Gene-Alcohol Interactions.	HDL cholesterol levels	89,893 European ancestry individuals, 20,989 African American individuals, 12,450 Asian ancestry individuals, 3,994 HIspanic individuals	136,986 European ancestry individuals, 4,475 African American or Afro-Caribbean individuals, 108,431 Asian ancestry individuals, 13,714 Hispanic individuals, 3,652 Brazilian ancestry individuals	12q24.11	UBE3B	UBE3B			ENSG00000151148	NA	NA	rs10744826-G	rs10744826	0	10744826	intron_variant	0	NR	3e-07	6.52288	(EA)	0.007674	NR unit decrease	Affymetrix, Illumina [NR] (imputed)	N
18	rs2111216	12	109965512	rs10744826	30698716	Multi-Ancestry Genome-Wide Association Study of Lipid Levels Incorporating Gene-Alcohol Interactions.	HDL cholesterol levels	89,893 European ancestry individuals, 20,989 African American individuals, 12,450 Asian ancestry individuals, 3,994 HIspanic individuals	136,986 European ancestry individuals, 4,475 African American or Afro-Caribbean individuals, 108,431 Asian ancestry individuals, 13,714 Hispanic individuals, 3,652 Brazilian ancestry individuals	12q24.11	UBE3B	UBE3B			ENSG00000151148	NA	NA	rs10744826-G	rs10744826	0	10744826	intron_variant	0	NR	1e-18	18		0.008719	NR unit decrease	Affymetrix, Illumina [NR] (imputed)	N
18	rs2111216	12	109965512	rs10744826	30698716	Multi-Ancestry Genome-Wide Association Study of Lipid Levels Incorporating Gene-Alcohol Interactions.	HDL cholesterol levels	89,893 European ancestry individuals, 20,989 African American individuals, 12,450 Asian ancestry individuals, 3,994 HIspanic individuals	136,986 European ancestry individuals, 4,475 African American or Afro-Caribbean individuals, 108,431 Asian ancestry individuals, 13,714 Hispanic individuals, 3,652 Brazilian ancestry individuals	12q24.11	UBE3B	UBE3B			ENSG00000151148	NA	NA	rs10744826-G	rs10744826	0	10744826	intron_variant	0	NR	7e-09	8.1549	(Asian)	0.009239	NR unit decrease	Affymetrix, Illumina [NR] (imputed)	N
18	rs2111216	12	109965512	rs10744826	29507422	A large electronic-health-record-based genome-wide study of serum lipids.	Total cholesterol levels	76,627 European ancestry individuals, 7,795 Hispanic individuals, 6,855 East Asian ancestry individuals, 2,958 African American individuals, 439 South Asian ancestry individuals	NA	12q24.11	NR	UBE3B			ENSG00000151148	NA	NA	rs10744826-C	rs10744826	0	10744826	intron_variant	0	0.467	4e-07	6.39794	(EA)	0.023	unit decrease	Affymetrix [at least 7091467] (imputed)	N
18	rs2111216	12	109965512	rs10744826	29507422	A large electronic-health-record-based genome-wide study of serum lipids.	Total cholesterol levels	76,627 European ancestry individuals, 7,795 Hispanic individuals, 6,855 East Asian ancestry individuals, 2,958 African American individuals, 439 South Asian ancestry individuals	NA	12q24.11	NR	UBE3B			ENSG00000151148	NA	NA	rs10744826-C	rs10744826	0	10744826	intron_variant	0	NR	7e-09	8.1549		0.024	unit decrease	Affymetrix [at least 7091467] (imputed)	N
18	rs2111216	12	109965512	rs10744826	29507422	A large electronic-health-record-based genome-wide study of serum lipids.	High density lipoprotein cholesterol levels	76,627 European ancestry individuals, 7,795 Hispanic individuals, 6,855 East Asian ancestry individuals, 2,958 African American individuals, 439 South Asian ancestry individuals	NA	12q24.11	NR	UBE3B			ENSG00000151148	NA	NA	rs10744826-C	rs10744826	0	10744826	intron_variant	0	0.467	9e-10	9.04576	(EA)	0.023	unit decrease	Affymetrix [at least 7091467] (imputed)	N
18	rs2111216	12	109965512	rs10744826	29507422	A large electronic-health-record-based genome-wide study of serum lipids.	High density lipoprotein cholesterol levels	76,627 European ancestry individuals, 7,795 Hispanic individuals, 6,855 East Asian ancestry individuals, 2,958 African American individuals, 439 South Asian ancestry individuals	NA	12q24.11	NR	UBE3B			ENSG00000151148	NA	NA	rs10744826-C	rs10744826	0	10744826	intron_variant	0	NR	5e-15	14.301		0.027	unit decrease	Affymetrix [at least 7091467] (imputed)	N
18	rs2111216	12	109976893	rs2004359	32439900	Multi-ancestry GWAS of the electrocardiographic PR interval identifies 202 loci underlying cardiac conduction.	PR interval	271,570 European ancestry individuals, 8,173 African American individuals, 12,823 Hispanic/Latino individuals	NA	12q24.11	UBE3B	UBE3B - MMAB	ENSG00000151148	ENSG00000139428		2383	14627	rs2004359-G	rs2004359	0	2004359	intergenic_variant	1	0.47	5e-11	10.301		0.42	[0.3-0.54] ms increase	Affymetrix, Illumina [at least 167995] (imputed)	N
18	rs2111216	12	109980516	rs7956536	26362759	Dense genotyping of immune-related loci in idiopathic inflammatory myopathies confirms HLA alleles as the strongest genetic risk factor and suggests different genetic background for major clinical subgroups.	Polymyositis	931 European ancestry cases, 15,651 European ancestry controls		12q24.11	UBE3B, MMAB	UBE3B - MMAB	ENSG00000151148	ENSG00000139428		6006	11004	rs7956536-?	rs7956536	0	7956536	intergenic_variant	1	0.53	4e-06	5.39794		1.25		Illumina [90536]	N
18	rs7313797	12	109986918	rs888194	29255261	Association analysis in over 329,000 individuals identifies 116 independent variants influencing neuroticism.	Neuroticism	329,821 European ancestry individuals	122,867 European ancestry individuals	12q24.11	intergenic	UBE3B - MMAB	ENSG00000151148	ENSG00000139428		12408	4602	rs888194-C	rs888194	0	888194	intergenic_variant	1	0.55693	1e-09	9		6.071	z score decrease	Illumina [18485882] (imputed)	N
18	rs7313797	12	109986918	rs888194	32778093	Genome-wide pQTL analysis of protein expression regulatory networks in the human liver.	Protein quantitative trait loci (liver)	172 European ancestry individuals, 29 Black individuals, 86 individuals	NA	12q24.11	NR	UBE3B - MMAB	ENSG00000151148	ENSG00000139428		12408	4602	rs888194-C	rs888194	0	888194	intergenic_variant	1	0.4983	3e-17	16.5229	(MMAB)	0.02276	NR unit increase	Illumina [1671387] (imputed)	N
18	rs7313797	12	109986918	rs888194	30643256	Multivariate genome-wide analyses of the well-being spectrum.	Depressive symptoms	1,067,913 European ancestry individuals	228,033 European ancestry individuals	12q24.11	NR	UBE3B - MMAB	ENSG00000151148	ENSG00000139428		12408	4602	rs888194-G	rs888194	0	888194	intergenic_variant	1	0.449777	1e-09	9		0.00574317	[0.0039-0.0076] unit increase	NR [NR]	N
18	rs7313797	12	109986918	rs888194	30643256	Multivariate genome-wide analyses of the well-being spectrum.	Positive affect	410,603 European ancestry individuals	NA	12q24.11	NR	UBE3B - MMAB	ENSG00000151148	ENSG00000139428		12408	4602	rs888194-G	rs888194	0	888194	intergenic_variant	1	0.449777	2e-09	8.69897		0.00690141	[0.0046-0.0092] unit increase	NR [NR]	N
18	rs7313797	12	109986918	rs888194	32888494	The Polygenic and Monogenic Basis of Blood Traits and Diseases.	Red cell distribution width	408,112 British individuals	NA	12q24.11	MMAB	UBE3B - MMAB	ENSG00000151148	ENSG00000139428		12408	4602	rs888194-G	rs888194	0	888194	intergenic_variant	1	0.440461	2e-15	14.699		0.0177004	[0.013-0.022] unit increase	Affymetrix [93095623] (imputed)	N
18	rs7313797	12	109986918	rs888194	30595370	Leveraging Polygenic Functional Enrichment to Improve GWAS Power.	Mean corpuscular hemoglobin	approximately 443,000 European ancestry individuals	NA	12q24.11		UBE3B - MMAB	ENSG00000151148	ENSG00000139428		12408	4602	rs888194-?	rs888194	0	888194	intergenic_variant	1	NR	2e-08	7.69897		NA		NR [~ 8900000] (imputed)	N
18	rs7313797	12	109986918	rs888194	30595370	Leveraging Polygenic Functional Enrichment to Improve GWAS Power.	Red cell distribution width	approximately 445,000 European ancestry individuals	NA	12q24.11		UBE3B - MMAB	ENSG00000151148	ENSG00000139428		12408	4602	rs888194-?	rs888194	0	888194	intergenic_variant	1	NR	7e-18	17.1549		NA		NR [~ 8900000] (imputed)	N
18	rs2111216	12	109989228	rs12321904	30239722	Meta-analysis of genome-wide association studies for body fat distribution in 694,649 individuals of European ancestry.	Body mass index	806,834 European ancestry individuals	NA	12q24.11	NA	UBE3B - MMAB	ENSG00000151148	ENSG00000139428		14718	2292	rs12321904-T	rs12321904	0	12321904	intergenic_variant	1	0.5004	3e-09	8.52288		0.0096	[0.0065-0.0127] unit increase	NR [~ 27400000] (imputed)	N
18	rs2111216	12	109989228	rs12321904	33339817	Loss-of-function genomic variants highlight potential therapeutic targets for cardiovascular disease.	High density lipoprotein cholesterol levels	76,081 European ancestry individuals, 127,395 Japanese ancestry individuals	NA	12q24.11	UBE3B, MMAB	UBE3B - MMAB	ENSG00000151148	ENSG00000139428		14718	2292	rs12321904-?	rs12321904	0	12321904	intergenic_variant	1		6e-18	17.2218		0.04	[0.031-0.049] unit decrease	Illumina [31500000] (imputed)	N
18	rs2111216	12	109989228	rs12321904	32778093	Genome-wide pQTL analysis of protein expression regulatory networks in the human liver.	Protein quantitative trait loci (liver)	172 European ancestry individuals, 29 Black individuals, 86 individuals	NA	12q24.11	NR	UBE3B - MMAB	ENSG00000151148	ENSG00000139428		14718	2292	rs12321904-G	rs12321904	0	12321904	intergenic_variant	1	0.493	7e-10	9.1549	(MMAB)	0.01646	NR unit increase	Illumina [1671387] (imputed)	N
18	rs2111216	12	109993603	rs11067231	32203549	Evaluating the relationship between circulating lipoprotein lipids and apolipoproteins with risk of coronary heart disease: A multivariable Mendelian randomisation analysis.	Apolipoprotein A1 levels	393,193 European ancestry individuals	NA	12q24.11	MMAB	MMAB			ENSG00000139428	NA	NA	rs11067231-C	rs11067231	0	11067231	3_prime_UTR_variant	0	0.476104	3e-29	28.5229		0.0220437	[0.018-0.026] unit decrease	Affymetrix [NR] (imputed)	N
18	rs2111216	12	109997645	rs7964021	32778093	Genome-wide pQTL analysis of protein expression regulatory networks in the human liver.	Protein quantitative trait loci (liver)	172 European ancestry individuals, 29 Black individuals, 86 individuals	NA	12q24.11	NR	MMAB			ENSG00000139428	NA	NA	rs7964021-G	rs7964021	0	7964021	intron_variant	0	0.4303	2e-11	10.699	(MMAB)	0.0182	NR unit increase	Illumina [1671387] (imputed)	N
18	rs2111216	12	110000193	rs7134594	20686565	Biological, clinical and population relevance of 95 loci for blood lipids.	HDL cholesterol	99,900 European ancestry individuals	NA	12q24.11	MVK, MMAB	MMAB			ENSG00000139428	NA	NA	rs7134594-C	rs7134594	0	7134594	intron_variant	0	0.47	7e-15	14.1549		0.44	[0.3-0.58] mg/dL decrease	Affymetrix, Illumina, Perlegen [~ 2600000] (imputed)	N
18	rs2111216	12	110000193	rs7134594	30926973	Multi-ancestry genome-wide gene-smoking interaction study of 387,272 individuals identifies new loci associated with serum lipids.	HDL cholesterol levels	up to 23,761 African ancestry individuals, 13,171 Asian ancestry individuals, up to 90,272 European ancestry individuals, 6,620 Hispanic individuals	NA	12q24.11		MMAB			ENSG00000139428	NA	NA	rs7134594-T	rs7134594	0	7134594	intron_variant	0	0.5376	5e-12	11.301		0.0076	[0.0054-0.0098] unit increase	Affymetrix, Illumina, Perlegen [NR] (imputed)	N
18	rs2111216	12	110000193	rs7134594	29507422	A large electronic-health-record-based genome-wide study of serum lipids.	Total cholesterol levels	76,627 European ancestry individuals, 7,795 Hispanic individuals, 6,855 East Asian ancestry individuals, 2,958 African American individuals, 439 South Asian ancestry individuals	NA	12q24.11	NR	MMAB			ENSG00000139428	NA	NA	rs7134594-C	rs7134594	0	7134594	intron_variant	0	0.466	3e-07	6.52288	(EA)	0.024	unit decrease	Affymetrix [at least 7091467] (imputed)	N
18	rs2111216	12	110000193	rs7134594	29507422	A large electronic-health-record-based genome-wide study of serum lipids.	Total cholesterol levels	76,627 European ancestry individuals, 7,795 Hispanic individuals, 6,855 East Asian ancestry individuals, 2,958 African American individuals, 439 South Asian ancestry individuals	NA	12q24.11	NR	MMAB			ENSG00000139428	NA	NA	rs7134594-C	rs7134594	0	7134594	intron_variant	0	NR	5e-09	8.30103		0.025	unit decrease	Affymetrix [at least 7091467] (imputed)	N
18	rs2111216	12	110000193	rs7134594	24097068	Discovery and refinement of loci associated with lipid levels.	HDL cholesterol	94,595 European ancestry individuals	93,982 European ancestry individuals	12q24.11	MVK	MMAB			ENSG00000139428	NA	NA	rs7134594-C	rs7134594	0	7134594	intron_variant	0	0.48	2e-13	12.699		0.035	[NR] unit decrease	NR [NR] (imputed)	N
18	rs2111216	12	110000193	rs7134594	29507422	A large electronic-health-record-based genome-wide study of serum lipids.	High density lipoprotein cholesterol levels	76,627 European ancestry individuals, 7,795 Hispanic individuals, 6,855 East Asian ancestry individuals, 2,958 African American individuals, 439 South Asian ancestry individuals	NA	12q24.11	NR	MMAB			ENSG00000139428	NA	NA	rs7134594-C	rs7134594	0	7134594	intron_variant	0	0.466	2e-09	8.69897	(EA)	0.023	unit decrease	Affymetrix [at least 7091467] (imputed)	N
18	rs2111216	12	110000193	rs7134594	29507422	A large electronic-health-record-based genome-wide study of serum lipids.	High density lipoprotein cholesterol levels	76,627 European ancestry individuals, 7,795 Hispanic individuals, 6,855 East Asian ancestry individuals, 2,958 African American individuals, 439 South Asian ancestry individuals	NA	12q24.11	NR	MMAB			ENSG00000139428	NA	NA	rs7134594-C	rs7134594	0	7134594	intron_variant	0	NR	2e-14	13.699		0.027	unit decrease	Affymetrix [at least 7091467] (imputed)	N
18	rs2111216	12	110000193	rs7134594	31217584	Genetic analyses of diverse populations improves discovery for complex traits.	High density lipoprotein cholesterol levels	10,085 African American individuals, 17,751 Hispanic/Latino individuals, 2,378 Asian ancestry individuals, 1,912 Native Hawaiian ancestry individuals, 604 Native American ancestry individuals, 333 individuals	NA	12q24.11	NR	MMAB			ENSG00000139428	NA	NA	rs7134594-?	rs7134594	0	7134594	intron_variant	0	NR	6e-10	9.22185		0.711571	[0.49-0.94] unit increase	Illumina [31978362] (imputed)	N
18	rs7313797	12	110002777	rs10850379	29500382	Item-level analyses reveal genetic heterogeneity in neuroticism.	Feeling hurt	372,047 European ancestry individuals	NA	12q24.11	FOXN4	MMAB			ENSG00000139428	NA	NA	rs10850379-T	rs10850379	0	10850379	non_coding_transcript_exon_variant	0	0.425983	9e-10	9.04576		6.14	z score increase	NR [10847151] (imputed)	N
18	rs7313797	12	110002777	rs10850379	29942085	Meta-analysis of genome-wide association studies for neuroticism in 449,484 individuals identifies novel genetic loci and pathways.	Worry	348,219 European ancestry individuals	NA	12q24.11	NR	MMAB			ENSG00000139428	NA	NA	rs10850379-T	rs10850379	0	10850379	non_coding_transcript_exon_variant	0	NR	2e-08	7.69897		0.01356	[0.0089-0.0183] unit increase	Affymetrix [10847151] (imputed)	N
18	rs2111216	12	110010151	rs2111216	29942085	Meta-analysis of genome-wide association studies for neuroticism in 449,484 individuals identifies novel genetic loci and pathways.	Neuroticism	449,484 European ancestry individuals	NA	12q24.11	NR	MMAB			ENSG00000139428	NA	NA	rs2111216-A	rs2111216	0	2111216	intron_variant	0	NR	5e-09	8.30103		5.849	z score decrease	Affymetrix [10847151] (imputed)	N
18	rs2111216	12	110010151	rs2111216	31669095	Shared Genetic and Experimental Links between Obesity-Related Traits and Asthma Subtypes in UK Biobank.	Body mass index	457,822 European ancestry individuals	NA	12q24.11	NR	MMAB			ENSG00000139428	NA	NA	rs2111216-?	rs2111216	0	2111216	intron_variant	0	NR	4e-08	7.39794		NA		Affymetrix [~ 8270000] (imputed)	N
18	rs7313797	12	110010866	rs12314392	32778093	Genome-wide pQTL analysis of protein expression regulatory networks in the human liver.	Protein quantitative trait loci (liver)	172 European ancestry individuals, 29 Black individuals, 86 individuals	NA	12q24.11	NR	MMAB			ENSG00000139428	NA	NA	rs12314392-G	rs12314392	0	12314392	intron_variant	0	0.4948	2e-17	16.699	(MMAB)	0.02261	NR unit decrease	Illumina [1671387] (imputed)	N
18	rs2111216	12	110015893	rs7954144	30275531	Genetics of blood lipids among ~300,000 multi-ethnic participants of the Million Veteran Program.	HDL cholesterol	215,551 European ancestry individuals, 57,332 African American individuals, 24,743 Hispanic individuals	Up to 319,677 individuals	12q24.11	MVK	MVK			ENSG00000110921	NA	NA	rs7954144-A	rs7954144	0	7954144	intron_variant	0	0.4301	8e-24	23.0969		0.0273	[0.022-0.033] mg dl-1 decrease	Affymetrix [up to 31400000] (imputed)	N
18	rs7313797	12	110017125	rs3742015	28957414	Red blood cell distribution width: Genetic evidence for aging pathways in 116,666 volunteers.	Red cell distribution width	116,666 British ancestry individuals	NA	12q24.11	MVK	MVK			ENSG00000110921	NA	NA	rs3742015-C	rs3742015	0	3742015	intron_variant	0	NR	3e-08	7.52288		0.0227007	[0.015-0.031] unit increase	Affymetrix [16832071] (imputed)	N
18	rs7313797	12	110027795	rs11067376	29500382	Item-level analyses reveal genetic heterogeneity in neuroticism.	Neurociticism	380,506 European ancestry individuals	NA	12q24.11	NR	MVK			ENSG00000110921	NA	NA	rs11067376-A	rs11067376	0	11067376	non_coding_transcript_exon_variant	0	0.359496	2e-13	12.699		7.36	z score decrease	NR [10847151] (imputed)	N
18	rs7313797	12	110027795	rs11067376	29500382	Item-level analyses reveal genetic heterogeneity in neuroticism.	Feeling worry	372,869 European ancestry individuals	NA	12q24.11	UNG	MVK			ENSG00000110921	NA	NA	rs11067376-A	rs11067376	0	11067376	non_coding_transcript_exon_variant	0	0.359496	4e-10	9.39794		6.248	unit decrease	NR [10847151] (imputed)	N
18	rs7313797	12	110027795	rs11067376	29500382	Item-level analyses reveal genetic heterogeneity in neuroticism.	Irritable mood	366,726 European ancestry individuals	NA	12q24.11	NR	MVK			ENSG00000110921	NA	NA	rs11067376-A	rs11067376	0	11067376	non_coding_transcript_exon_variant	0	0.359496	1e-08	8		5.67	z score decrease	NR [~ 10847151] (imputed)	N
18	rs7313797	12	110027795	rs11067376	32778093	Genome-wide pQTL analysis of protein expression regulatory networks in the human liver.	Protein quantitative trait loci (liver)	172 European ancestry individuals, 29 Black individuals, 86 individuals	NA	12q24.11	NR	MVK			ENSG00000110921	NA	NA	rs11067376-G	rs11067376	0	11067376	non_coding_transcript_exon_variant	0	0.4007	5e-15	14.301	(MMAB)	0.02076	NR unit decrease	Illumina [1671387] (imputed)	N
18	rs2111216	12	110037413	rs9888325	32778093	Genome-wide pQTL analysis of protein expression regulatory networks in the human liver.	Protein quantitative trait loci (liver)	172 European ancestry individuals, 29 Black individuals, 86 individuals	NA	12q24.11	NR	MVK - RN7SKP250	ENSG00000110921	ENSG00000200794		1483	63255	rs9888325-G	rs9888325	0	9888325	intergenic_variant	1	0.4861	9e-10	9.04576	(MMAB)	0.01665	NR unit increase	Illumina [1671387] (imputed)	N
20	rs11621908	14	78495761	rs11621908	30804565	Genome-wide analysis of insomnia in 1,331,010 individuals identifies new risk loci and functional pathways.	Sleep duration	384,317 European ancestry individuals	NA	14q24.3		ADCK1 - FXNP1	ENSG00000063761	ENSG00000258421		94404	30524	rs11621908-T	rs11621908	0	11621908	regulatory_region_variant	1	0.07962	5e-09	8.30103		0.0266	[0.018-0.036] unit decrease	Affymetrix, Illumina [10862567] (imputed)	N
20	rs11621908	14	78495761	rs11621908	30846698	Genome-wide association study identifies genetic loci for self-reported habitual sleep duration supported by accelerometer-derived estimates.	Sleep duration	446,118 European ancestry individuals	47,180 adults, 10,554 children or adolescents	14q24.3	NR	ADCK1 - FXNP1	ENSG00000063761	ENSG00000258421		94404	30524	rs11621908-C	rs11621908	0	11621908	regulatory_region_variant	1	NR	3e-08	7.52288		1.266	unit increase	Affymetrix [14661600] (imputed)	N
21	rs3110628	17	35833208	rs6607275	32888494	The Polygenic and Monogenic Basis of Blood Traits and Diseases.	Monocyte percentage of white cells	408,112 British individuals	NA	17q12	TADA2A	TADA2A, TADA2A			ENSG00000276234, ENSG00000277104	NA	NA	rs6607275-C	rs6607275	0	6607275	intron_variant	0	0.638418	1e-09	9		0.0139984	[0.0095-0.0185] unit decrease	Affymetrix [93095623] (imputed)	N
21	rs3110628	17	35843050	rs853234	32888494	The Polygenic and Monogenic Basis of Blood Traits and Diseases.	Plateletcrit	408,112 British individuals	NA	17q12	TADA2A	TADA2A - DUSP14	ENSG00000277104	ENSG00000276023		3220	6946	rs853234-T	rs853234	0	853234	regulatory_region_variant	1	0.638798	1e-20	20		0.0217925	[0.017-0.026] unit decrease	Affymetrix [93095623] (imputed)	N
21	rs3110628	17	35845580	rs7213617	32888493	Trans-ethnic and Ancestry-Specific Blood-Cell Genetics in 746,667 Individuals from 5 Global Populations.	Platelet count	542,827 European ancestry individuals	NA	17q12	NR	TADA2A - DUSP14	ENSG00000277104	ENSG00000276023		5749	4417	rs7213617-G	rs7213617	0	7213617	intergenic_variant	1	0.639276	1e-24	24		0.020521	[0.017-0.024] SD unit decrease	Affymetrix, Illumina [50241410] (imputed)	N
21	rs3110628	17	35845580	rs7213617	32888493	Trans-ethnic and Ancestry-Specific Blood-Cell Genetics in 746,667 Individuals from 5 Global Populations.	Platelet count	721,201 African American or Afro-Caribbean, African ancestry, European ancestry, East Asian ancestry, Hispanic or Latin American and South Asian ancestry individuals	NA	17q12	NR	TADA2A - DUSP14	ENSG00000277104	ENSG00000276023		5749	4417	rs7213617-G	rs7213617	0	7213617	intergenic_variant	1	0.710304	3e-24	23.5229		NA		Affymetrix, Illumina [24588908] (imputed)	N
21	rs3110628	17	35848255	rs853195	27863252	The Allelic Landscape of Human Blood Cell Trait Variation and Links to Common Complex Disease.	Platelet count	166,066 European ancestry individuals	NA	17q12	DUSP14	TADA2A - DUSP14	ENSG00000277104	ENSG00000276023		8424	1742	rs853195-A	rs853195	0	853195	intergenic_variant	1	0.6378	2e-10	9.69897		0.0239769	[0.017-0.031] unit decrease	Affymetrix [~ 2500000] (imputed)	N
21	rs3110628	17	35848255	rs853195	27863252	The Allelic Landscape of Human Blood Cell Trait Variation and Links to Common Complex Disease.	Plateletcrit	164,339 European ancestry individuals	NA	17q12	DUSP14	TADA2A - DUSP14	ENSG00000277104	ENSG00000276023		8424	1742	rs853195-A	rs853195	0	853195	intergenic_variant	1	0.6378	1e-11	11		0.0256622	[0.018-0.033] unit decrease	Affymetrix [~ 2500000] (imputed)	N
21	rs3110628	17	35849342	rs853198	32888493	Trans-ethnic and Ancestry-Specific Blood-Cell Genetics in 746,667 Individuals from 5 Global Populations.	Lymphocyte counts	524,923 European ancestry individuals	NA	17q12	NR	TADA2A - DUSP14	ENSG00000277104	ENSG00000276023		9511	655	rs853198-C	rs853198	0	853198	TF_binding_site_variant	1	0.639646	4e-25	24.3979		0.020396	[0.017-0.024] SD unit decrease	Affymetrix, Illumina [50265552] (imputed)	N
21	rs3110628	17	35849342	rs853198	32888493	Trans-ethnic and Ancestry-Specific Blood-Cell Genetics in 746,667 Individuals from 5 Global Populations.	White blood cell count	746,667 African American or Afro-Caribbean, African ancestry, European ancestry, East Asian ancestry, Hispanic or Latin American and South Asian ancestry individuals	NA	17q12	NR	TADA2A - DUSP14	ENSG00000277104	ENSG00000276023		9511	655	rs853198-C	rs853198	0	853198	TF_binding_site_variant	1	0.705839	2e-19	18.699		NA		Affymetrix, Illumina [24649327] (imputed)	N
21	rs3110628	17	35850225	rs853199	32888493	Trans-ethnic and Ancestry-Specific Blood-Cell Genetics in 746,667 Individuals from 5 Global Populations.	Monocyte count	639,696 African American or Afro-Caribbean, African ancestry, European ancestry, East Asian ancestry, Hispanic or Latin American and South Asian ancestry individuals	NA	17q12	NR	DUSP14, DUSP14			ENSG00000275932, ENSG00000276023	NA	NA	rs853199-C	rs853199	0	853199	intron_variant	0	0.687967	8e-38	37.0969		NA		Affymetrix, Illumina [23467995] (imputed)	N
21	rs3110628	17	35850225	rs853199	30595370	Leveraging Polygenic Functional Enrichment to Improve GWAS Power.	Red blood cell count	approximately 445,000 European ancestry individuals	NA	17q12		DUSP14, DUSP14			ENSG00000275932, ENSG00000276023	NA	NA	rs853199-?	rs853199	0	853199	intron_variant	0	NR	1e-12	12		NA		NR [~ 8900000] (imputed)	N
21	rs3110628	17	35851177	rs865483	27863252	The Allelic Landscape of Human Blood Cell Trait Variation and Links to Common Complex Disease.	Monocyte count	170,721 European ancestry individuals	NA	17q12	DUSP14	DUSP14, DUSP14			ENSG00000275932, ENSG00000276023	NA	NA	rs865483-C	rs865483	0	865483	intron_variant	0	0.6416	5e-10	9.30103		0.0231282	[0.016-0.03] unit decrease	Affymetrix [~ 2500000] (imputed)	N
21	rs3110628	17	35851177	rs865483	32888494	The Polygenic and Monogenic Basis of Blood Traits and Diseases.	Hemoglobin	408,112 British individuals	NA	17q12	DUSP14	DUSP14, DUSP14			ENSG00000275932, ENSG00000276023	NA	NA	rs865483-C	rs865483	0	865483	intron_variant	0	0.642474	1e-09	9		0.013945	[0.0094-0.0185] unit decrease	Affymetrix [93095623] (imputed)	N
21	rs3110628	17	35851177	rs865483	32888493	Trans-ethnic and Ancestry-Specific Blood-Cell Genetics in 746,667 Individuals from 5 Global Populations.	Monocyte count	521,594 European ancestry individuals	NA	17q12	NR	DUSP14, DUSP14			ENSG00000275932, ENSG00000276023	NA	NA	rs865483-C	rs865483	0	865483	intron_variant	0	0.64291	9e-40	39.0458		0.025796	[0.022-0.03] SD unit decrease	Affymetrix, Illumina [50262088] (imputed)	N
21	rs3110628	17	35851177	rs865483	32888494	The Polygenic and Monogenic Basis of Blood Traits and Diseases.	Hematocrit	408,112 British individuals	NA	17q12	DUSP14	DUSP14, DUSP14			ENSG00000275932, ENSG00000276023	NA	NA	rs865483-C	rs865483	0	865483	intron_variant	0	0.64247	5e-11	10.301		0.0151774	[0.011-0.02] unit decrease	Affymetrix [93095623] (imputed)	N
21	rs3110628	17	35851177	rs865483	32888493	Trans-ethnic and Ancestry-Specific Blood-Cell Genetics in 746,667 Individuals from 5 Global Populations.	Red blood cell count	545,203 European ancestry individuals	NA	17q12	NR	DUSP14, DUSP14			ENSG00000275932, ENSG00000276023	NA	NA	rs865483-C	rs865483	0	865483	intron_variant	0	0.6433	2e-11	10.699		0.012937	[0.0092-0.0167] SD unit decrease	Affymetrix, Illumina [50628390] (imputed)	N
21	rs3110628	17	35851177	rs865483	32888493	Trans-ethnic and Ancestry-Specific Blood-Cell Genetics in 746,667 Individuals from 5 Global Populations.	White blood cell count	562,243 European ancestry individuals	NA	17q12	NR	DUSP14, DUSP14			ENSG00000275932, ENSG00000276023	NA	NA	rs865483-C	rs865483	0	865483	intron_variant	0	0.643294	1e-18	18		0.016903	[0.013-0.021] SD unit decrease	Affymetrix, Illumina [50601830] (imputed)	N
21	rs3110628	17	35874192	rs1016678	30038396	Gene discovery and polygenic prediction from a genome-wide association study of educational attainment in 1.1 million individuals.	Educational attainment (MTAG)	1,311,438 European ancestry individuals	NA	17q12	Intergenic	DUSP14 - SYNRG	ENSG00000276023	ENSG00000275066		589	717	rs1016678-A	rs1016678	0	1016678	intergenic_variant	1	0.3635	4e-08	7.39794	(MTAG)	0.0075	[0.0048-0.0102] unit increase	Affymetrix, Illumina [7100000] (imputed)	N
21	rs3110628	17	35874192	rs1016678	30038396	Gene discovery and polygenic prediction from a genome-wide association study of educational attainment in 1.1 million individuals.	Highest math class taken (MTAG)	811,539 European ancestry individuals	NA	17q12	Intergenic	DUSP14 - SYNRG	ENSG00000276023	ENSG00000275066		589	717	rs1016678-A	rs1016678	0	1016678	intergenic_variant	1	0.3607	2e-09	8.69897	(MTAG)	0.0104	[0.0071-0.0137] unit increase	Affymetrix, Illumina [7100000] (imputed)	N
21	rs3110628	17	35874385	rs1016680	30595370	Leveraging Polygenic Functional Enrichment to Improve GWAS Power.	White blood cell count	approximately 444,000 European ancestry individuals	NA	17q12		DUSP14 - SYNRG	ENSG00000276023	ENSG00000275066		782	524	rs1016680-?	rs1016680	0	1016680	intergenic_variant	1	NR	6e-11	10.2218		NA		NR [~ 8900000] (imputed)	N
21	rs3110628	17	35891384	rs3110628	30038396	Gene discovery and polygenic prediction from a genome-wide association study of educational attainment in 1.1 million individuals.	Self-reported math ability (MTAG)	670,471 European ancestry individuals	NA	17q12	Intergenic	SYNRG, SYNRG			ENSG00000274047, ENSG00000275066	NA	NA	rs3110628-C	rs3110628	0	3110628	intron_variant	0	0.4076	2e-09	8.69897	(MTAG)	0.0109	[0.0074-0.0144] unit increase	Affymetrix, Illumina [7100000] (imputed)	N
22	rs1623427	18	52982458	rs893946	30643258	Genome-wide association analyses of risk tolerance and risky behaviors in over 1 million individuals identify hundreds of loci and shared genetic influences.	General risk tolerance (MTAG)	975,353 European ancestry individuals	NA	18q21.2	TCF4	TCF4			ENSG00000196628	NA	NA	rs893946-T	rs893946	0	893946	intron_variant	0	0.352	2e-12	11.699		0.0087	[0.0063-0.0111] unit decrease	Affymetrix, Illumina [5869552] (imputed)	N
22	rs1623427	18	52982458	rs893946	29942085	Meta-analysis of genome-wide association studies for neuroticism in 449,484 individuals identifies novel genetic loci and pathways.	Neuroticism	449,484 European ancestry individuals	NA	18q21.2	NR	TCF4			ENSG00000196628	NA	NA	rs893946-T	rs893946	0	893946	intron_variant	0	NR	4e-08	7.39794		5.499	z score increase	Affymetrix [10847151] (imputed)	N
22	rs1623427	18	53026357	rs1631486	23563609	Genome-wide SNP and CNV analysis identifies common and low-frequency variants associated with severe early-onset obesity.	Obesity (early onset extreme)	1,509 European ancestry cases, 5,380 European ancestry controls	971 European ancestry cases, 1,990 European ancestry controls	18q21.2	TCF4	TCF4			ENSG00000196628	NA	NA	rs1631486-A	rs1631486	0	1631486	intron_variant	0	0.31	4e-06	5.39794		1.18	[1.10-1.26]	Affymetrix [~ 2000000] (imputed)	N
22	rs1623427	18	53040066	rs1440476	29500382	Item-level analyses reveal genetic heterogeneity in neuroticism.	Experiencing mood swings	373,733 European ancestry individuals	NA	18q21.2	NR	TCF4			ENSG00000196628	NA	NA	rs1440476-C	rs1440476	0	1440476	intron_variant	0	0.393295	4e-12	11.3979		6.94	z score decrease	NR [10847151] (imputed)	N
22	rs1623427	18	53041903	rs1011392	30643258	Genome-wide association analyses of risk tolerance and risky behaviors in over 1 million individuals identify hundreds of loci and shared genetic influences.	Number of sexual partners	370,711 European ancestry individuals	NA	18q21.2	TCF4	TCF4			ENSG00000196628	NA	NA	rs1011392-A	rs1011392	0	1011392	intron_variant	0	0.673	2e-08	7.69897		0.0142066	[0.0093-0.0191] unit increase	Affymetrix [11515109] (imputed)	N
22	rs1623427	18	53041903	rs1011392	30038396	Gene discovery and polygenic prediction from a genome-wide association study of educational attainment in 1.1 million individuals.	Self-reported math ability	564,698 European ancestry individuals	NA	18q21.2	Intergenic	TCF4			ENSG00000196628	NA	NA	rs1011392-A	rs1011392	0	1011392	intron_variant	0	0.6736	5e-23	22.301		0.0205	[0.016-0.025] unit increase	Affymetrix, Illumina [10000000] (imputed)	N
22	rs1623427	18	53041903	rs1011392	30038396	Gene discovery and polygenic prediction from a genome-wide association study of educational attainment in 1.1 million individuals.	Self-reported math ability (MTAG)	670,471 European ancestry individuals	NA	18q21.2	Intergenic	TCF4			ENSG00000196628	NA	NA	rs1011392-A	rs1011392	0	1011392	intron_variant	0	0.6736	2e-21	20.699	(MTAG)	0.0182	[0.014-0.022] unit increase	Affymetrix, Illumina [7100000] (imputed)	N
22	rs1623427	18	53048678	rs1788025	31046077	A genome-wide association study of bitter and sweet beverage consumption.	Bitter alcoholic beverage consumption	336,448 European ancestry individuals	39,924 European ancestry individuals	18q21.2	TCF4	TCF4			ENSG00000196628	NA	NA	rs1788025-A	rs1788025	0	1788025	intron_variant	0	0.5974	3e-07	6.52288		0.0053	[0.0033-0.0073] unit increase	Affymetrix [~ 7740000] (imputed)	N
22	rs1623427	18	53052169	rs9950000	30643251	Association studies of up to 1.2 million individuals yield new insights into the genetic etiology of tobacco and alcohol use.	Alcohol consumption (drinks per week)	up to 941,280 European ancestry individuals	NA	18q21.2	NR	TCF4			ENSG00000196628	NA	NA	rs9950000-T	rs9950000	0	9950000	intron_variant	0	0.395	9e-10	9.04576		0.0091177	[0.0062-0.012] unit decrease	NR [~ 10000000] (imputed)	N
22	rs1623427	18	53053897	rs9320010	31358974	New alcohol-related genes suggest shared genetic mechanisms with neuropsychiatric disorders.	Alcohol consumption	480,842 European ancestry individuals	NA	18q21.2	TCF4	TCF4			ENSG00000196628	NA	NA	rs9320010-A	rs9320010	0	9320010	intron_variant	0	0.6	1e-10	10		0.007	[0.005-0.009] unit increase	Affymetrix, Illumina [~ 7100000] (imputed)	N
22	rs11152363	18	53057188	rs11152363	29942085	Meta-analysis of genome-wide association studies for neuroticism in 449,484 individuals identifies novel genetic loci and pathways.	Depressed affect	357,957 European ancestry individuals	NA	18q21.2	NR	TCF4			ENSG00000196628	NA	NA	rs11152363-?	rs11152363	0	11152363	intron_variant	0	NR	1e-10	10		0.01941	[0.013-0.025] unit increase	Affymetrix [10847151] (imputed)	N
22	rs11152363	18	53057188	rs11152363	30867560	Genetic contributions to two special factors of neuroticism are associated with affluence, higher intelligence, better health, and longer life.	General factor of neuroticism	270,059 British ancestry individuals	NA	18q21.2	TCF4	TCF4			ENSG00000196628	NA	NA	rs11152363-G	rs11152363	0	11152363	intron_variant	0	NR	1e-12	12		0.01235	[0.0089-0.0158] unit increase	Affymetrix [18485882] (imputed)	N
22	rs1623427	18	53059320	rs28602385	30643258	Genome-wide association analyses of risk tolerance and risky behaviors in over 1 million individuals identify hundreds of loci and shared genetic influences.	Risk-taking tendency (4-domain principal component model)	315,894 European ancestry individuals	NA	18q21.2	TCF4	TCF4			ENSG00000196628	NA	NA	rs28602385-A	rs28602385	0	28602385	intron_variant	0	0.3881	3e-08	7.52288		0.0146193	[0.0094-0.0198] unit decrease	Affymetrix [~ 11515000] (imputed)	N
22	rs1623427	18	53059320	rs28602385	29942085	Meta-analysis of genome-wide association studies for neuroticism in 449,484 individuals identifies novel genetic loci and pathways.	Neuroticism	449,484 European ancestry individuals	NA	18q21.2	NR	TCF4			ENSG00000196628	NA	NA	rs28602385-A	rs28602385	0	28602385	intron_variant	0	NR	3e-10	9.52288		6.282	z score increase	Affymetrix [10847151] (imputed)	N
22	rs1623427	18	53059320	rs28602385	30696823	Genome-wide association analyses of chronotype in 697,828 individuals provides insights into circadian rhythms.	Chronotype	449,734 European ancestry individuals	248,098 European ancestry individuals	18q21.2	TCF4	TCF4			ENSG00000196628	NA	NA	rs28602385-A	rs28602385	0	28602385	intron_variant	0	0.3892	6e-10	9.22185		0.0107271	[0.0073-0.0141] unit increase	Affymetrix [11880941] (imputed)	N
22	rs11152363	18	53059748	rs12607679	30804565	Genome-wide analysis of insomnia in 1,331,010 individuals identifies new risk loci and functional pathways.	Sleep duration	384,317 European ancestry individuals	NA	18q21.2		TCF4			ENSG00000196628	NA	NA	rs12607679-C	rs12607679	0	12607679	intron_variant	0	0.2595	1e-10	10		0.01825	[0.013-0.024] unit decrease	Affymetrix, Illumina [10862567] (imputed)	N
22	rs7228159	18	53083591	rs2860511	29942085	Meta-analysis of genome-wide association studies for neuroticism in 449,484 individuals identifies novel genetic loci and pathways.	Neuroticism	449,484 European ancestry individuals	NA	18q21.2	NR	TCF4			ENSG00000196628	NA	NA	rs2860511-A	rs2860511	0	2860511	intron_variant	0	NR	3e-10	9.52288		6.327	z score increase	Affymetrix [10847151] (imputed)	N
22	rs1623427	18	53084300	rs2919451	30643258	Genome-wide association analyses of risk tolerance and risky behaviors in over 1 million individuals identify hundreds of loci and shared genetic influences.	Adventurousness	557,923 European ancestry individuals	NA	18q21.2	TCF4	TCF4			ENSG00000196628	NA	NA	rs2919451-T	rs2919451	0	2919451	intron_variant	0	0.3912	1e-13	13		0.0147472	[0.011-0.019] unit decrease	Illumina [9339358] (imputed)	N
22	rs7228159	18	53093367	rs77540208	33888908	Genetic analyses identify widespread sex-differential participation bias.	Biological sex	1,301,549 European ancestry cases, 1,160,583 European ancestry controls	NA	18q21.2	NA	TCF4			ENSG00000196628	NA	NA	rs77540208-T	rs77540208	0	77540208	intron_variant	0		4e-13	12.3979		0.0137974	[0.01-0.018] unit decrease	Illumina [13288253] (imputed)	N
22	rs7228159	18	53099093	rs12963463	29942085	Meta-analysis of genome-wide association studies for neuroticism in 449,484 individuals identifies novel genetic loci and pathways.	Depressed affect	357,957 European ancestry individuals	NA	18q21.2	NR	TCF4			ENSG00000196628	NA	NA	rs12963463-?	rs12963463	0	12963463	intron_variant	0	NR	3e-08	7.52288		0.01434	[0.0093-0.0194] unit increase	Affymetrix [10847151] (imputed)	N
22	rs7228159	18	53099093	rs12963463	30846698	Genome-wide association study identifies genetic loci for self-reported habitual sleep duration supported by accelerometer-derived estimates.	Sleep duration (short sleep)	106,192 European ancestry cases, 305,742 European ancestry controls	47,180 adults, 10,554 children or adolescents	18q21.2	TCF4	TCF4			ENSG00000196628	NA	NA	rs12963463-C	rs12963463	0	12963463	intron_variant	0	NR	2e-11	10.699		1.029		NR [14661600] (imputed)	N
22	rs7228159	18	53099093	rs12963463	30867560	Genetic contributions to two special factors of neuroticism are associated with affluence, higher intelligence, better health, and longer life.	General factor of neuroticism	270,059 British ancestry individuals	NA	18q21.2	TCF4	TCF4			ENSG00000196628	NA	NA	rs12963463-C	rs12963463	0	12963463	intron_variant	0	NR	9e-11	10.0458		0.011385	[0.0079-0.0148] unit decrease	Affymetrix [18485882] (imputed)	N
22	rs7228159	18	53104253	rs7228159	29500382	Item-level analyses reveal genetic heterogeneity in neuroticism.	Feeling worry	372,869 European ancestry individuals	NA	18q21.2	TCF4	TCF4			ENSG00000196628	NA	NA	rs7228159-A	rs7228159	0	7228159	intron_variant	0	0.348188	1e-09	9		6.046	unit increase	NR [10847151] (imputed)	N
22	rs7228159	18	53104253	rs7228159	30038396	Gene discovery and polygenic prediction from a genome-wide association study of educational attainment in 1.1 million individuals.	Highest math class taken (MTAG)	811,539 European ancestry individuals	NA	18q21.2	Intergenic	TCF4			ENSG00000196628	NA	NA	rs7228159-A	rs7228159	0	7228159	intron_variant	0	0.337	2e-15	14.699	(MTAG)	0.0139	[0.011-0.017] unit decrease	Affymetrix, Illumina [7100000] (imputed)	N
22	rs7228159	18	53104253	rs7228159	30038396	Gene discovery and polygenic prediction from a genome-wide association study of educational attainment in 1.1 million individuals.	Cognitive performance (MTAG)	402,382 European ancestry individuals	NA	18q21.2	Intergenic	TCF4			ENSG00000196628	NA	NA	rs7228159-A	rs7228159	0	7228159	intron_variant	0	0.3424	4e-08	7.39794	(MTAG)	0.0133	[0.0086-0.018] unit decrease	Affymetrix, Illumina [7100000] (imputed)	N
22	rs7228159	18	53109035	rs7231748	29500382	Item-level analyses reveal genetic heterogeneity in neuroticism.	Irritable mood	366,726 European ancestry individuals	NA	18q21.2	TCF4	TCF4			ENSG00000196628	NA	NA	rs7231748-A	rs7231748	0	7231748	intron_variant	0	0.306975	7e-12	11.1549		6.87	z score decrease	NR [~ 10847151] (imputed)	N
22	rs11152363	18	53109202	rs10503002	29942085	Meta-analysis of genome-wide association studies for neuroticism in 449,484 individuals identifies novel genetic loci and pathways.	Neuroticism	449,484 European ancestry individuals	NA	18q21.2	NR	TCF4			ENSG00000196628	NA	NA	rs10503002-T	rs10503002	0	10503002	intron_variant	0	NR	1e-10	10		6.471	z score increase	Affymetrix [10847151] (imputed)	N
22	rs7228159	18	53115879	rs1452789	29500382	Item-level analyses reveal genetic heterogeneity in neuroticism.	Neurociticism	380,506 European ancestry individuals	NA	18q21.2	TCF4	TCF4			ENSG00000196628	NA	NA	rs1452789-A	rs1452789	0	1452789	intron_variant	0	0.381593	7e-11	10.1549		6.52	z score decrease	NR [10847151] (imputed)	N
22	rs7228159	18	53117304	rs1452788	29942085	Meta-analysis of genome-wide association studies for neuroticism in 449,484 individuals identifies novel genetic loci and pathways.	Depression	688,809 European ancestry individuals	NA	18q21.2	NR	TCF4			ENSG00000196628	NA	NA	rs1452788-A	rs1452788	0	1452788	intron_variant	0	NR	5e-08	7.30103		5.454	z score decrease	Affymetrix [10847151] (imputed)	N
22	rs613872	18	53210302	rs613872	20825314	E2-2 protein and Fuchs's corneal dystrophy.	Fuchs's corneal dystrophy	130 European ancestry cases, 260 European ancestry controls	150 cases, 150 controls	18q21.2	TCF4	TCF4			ENSG00000196628	NA	NA	rs613872-G	rs613872	0	613872	intron_variant	0	0.15	1e-18	18		5.47	[3.75-7.99]	Illumina [~ 370000]	N
22	rs613872	18	53210302	rs613872	30595370	Leveraging Polygenic Functional Enrichment to Improve GWAS Power.	Educational attainment (years of education)	approximately 455,000 European ancestry individuals	NA	18q21.2		TCF4			ENSG00000196628	NA	NA	rs613872-?	rs613872	0	613872	intron_variant	0	NR	1e-12	12		NA		NR [~ 8900000] (imputed)	N
22	rs613872	18	53210302	rs613872	31168069	The genomic basis of mood instability: identification of 46 loci in 363,705 UK Biobank participants, genetic correlation with psychiatric disorders, and association with gene expression and function.	Mood instability	157,039 European ancestry cases, 206,666 European ancestry controls	NA	18q21.2	TCF4	TCF4			ENSG00000196628	NA	NA	rs613872-?	rs613872	0	613872	intron_variant	0	NR	1e-14	14		0.0116835	[0.0087-0.0146] unit decrease	Affymetrix [NR] (imputed)	N
22	rs613872	18	53210302	rs613872	30573740	Dissection of genetic variation and evidence for pleiotropy in male pattern baldness.	Male-pattern baldness	205,327 European ancestry males	NA	18q21.2	NR	TCF4			ENSG00000196628	NA	NA	rs613872-G	rs613872	0	613872	intron_variant	0	0.17354	5e-08	7.30103		0.0223103	[0.014-0.03] unit increase	NR [19129689] (imputed)	N
22	rs613872	18	53210302	rs613872	30239722	Meta-analysis of genome-wide association studies for body fat distribution in 694,649 individuals of European ancestry.	Body mass index	434,794 European ancestry female individuals	NA	18q21.2	NA	TCF4			ENSG00000196628	NA	NA	rs613872-T	rs613872	0	613872	intron_variant	0	0.8281	1e-10	10		0.0146	[0.01-0.019] unit increase	NR [~ 27400000] (imputed)	N
22	rs613872	18	53210302	rs613872	29970889	Elucidating the genetic basis of social interaction and isolation.	Ability to confide in someone	64,505 European ancestry cases, 238,062 European ancestry controls	NA	18q21.2	TCF4, MIR4529	TCF4			ENSG00000196628	NA	NA	rs613872-G	rs613872	0	613872	intron_variant	0	0.174	2e-09	8.69897		0.0083	[-0.00797-0.02457] unit decrease	NR [NR] (imputed)	N
22	rs613872	18	53210302	rs613872	29970889	Elucidating the genetic basis of social interaction and isolation.	Loneliness	80,134 European ancestry cases, 364,890 European ancestry controls	NA	18q21.2	TCF4, MIR4529	TCF4			ENSG00000196628	NA	NA	rs613872-G	rs613872	0	613872	intron_variant	0	0.174	5e-14	13.301		0.008	[0.0058-0.0102] unit decrease	NR [NR] (imputed)	N
22	rs613872	18	53210302	rs613872	29970889	Elucidating the genetic basis of social interaction and isolation.	Loneliness (MTAG)	487,647 European ancestry individuals	NA	18q21.2	TCF4, MIR4529	TCF4			ENSG00000196628	NA	NA	rs613872-G	rs613872	0	613872	intron_variant	0	0.173571	4e-17	16.3979		0.0227669	[0.017-0.028] unit decrease	NR [NR] (imputed)	N
22	rs613872	18	53210302	rs613872	29500382	Item-level analyses reveal genetic heterogeneity in neuroticism.	Experiencing mood swings	373,733 European ancestry individuals	NA	18q21.2	TCF4	TCF4			ENSG00000196628	NA	NA	rs613872-T	rs613872	0	613872	intron_variant	0	0.16898	2e-12	11.699		7.06	z score increase	NR [10847151] (imputed)	N
22	rs613872	18	53210302	rs613872	31900758	Using Mendelian randomization to evaluate the causal relationship between serum C-reactive protein levels and age-related macular degeneration.	C-reactive protein levels	418,642 British ancestry individuals	NA	18q21.2	NR	TCF4			ENSG00000196628	NA	NA	rs613872-G	rs613872	0	613872	intron_variant	0	0.173524	9e-09	8.04576		0.0154102	[0.01-0.021] unit decrease	NR [NR]	N
22	rs613872	18	53210302	rs613872	32888493	Trans-ethnic and Ancestry-Specific Blood-Cell Genetics in 746,667 Individuals from 5 Global Populations.	Monocyte count	521,594 European ancestry individuals	NA	18q21.2	NR	TCF4			ENSG00000196628	NA	NA	rs613872-T	rs613872	0	613872	intron_variant	0	0.827393	3e-12	11.5229		0.017322	[0.012-0.022] SD unit increase	Affymetrix, Illumina [50262088] (imputed)	N
22	rs613872	18	53210302	rs613872	31844048	Genome-wide analysis identifies molecular systems and 149 genetic loci associated with income.	Household income (MTAG)	505,541 British and unknown ancestry individuals	NA	18q21.2	TCF4	TCF4			ENSG00000196628	NA	NA	rs613872-T	rs613872	0	613872	intron_variant	0	0.1723	6e-11	10.2218		0.0176621	[0.012-0.023] unit decrease	Affymetrix [up to 18485882] (imputed)	N
22	rs613872	18	53210302	rs613872	32888493	Trans-ethnic and Ancestry-Specific Blood-Cell Genetics in 746,667 Individuals from 5 Global Populations.	White blood cell count	562,243 European ancestry individuals	NA	18q21.2	NR	TCF4			ENSG00000196628	NA	NA	rs613872-T	rs613872	0	613872	intron_variant	0	0.827678	1e-11	11		0.016622	[0.012-0.021] SD unit increase	Affymetrix, Illumina [50601830] (imputed)	N
22	rs613872	18	53210302	rs613872	30038396	Gene discovery and polygenic prediction from a genome-wide association study of educational attainment in 1.1 million individuals.	Educational attainment (years of education)	up to 1,131,881 European ancestry individuals	NA	18q21.2		TCF4			ENSG00000196628	NA	NA	rs613872-T	rs613872	0	613872	intron_variant	0	0.8285	2e-18	17.699		0.0163	[0.013-0.02] unit decrease	Affymetrix, Illumina [10000000] (imputed)	N
22	rs613872	18	53210302	rs613872	30867560	Genetic contributions to two special factors of neuroticism are associated with affluence, higher intelligence, better health, and longer life.	General factor of neuroticism	270,059 British ancestry individuals	NA	18q21.2	TCF4	TCF4			ENSG00000196628	NA	NA	rs613872-G	rs613872	0	613872	intron_variant	0	NR	2e-09	8.69897		0.010309	[0.0069-0.0137] unit increase	Affymetrix [18485882] (imputed)	N
22	rs613872	18	53210302	rs613872	32665545	Understanding the genetic determinants of the brain with MOSTest.	Subcortical volume (MOSTest)	26,502 European ancestry individuals	NA	18q21.2	GRB10	TCF4			ENSG00000196628	NA	NA	rs613872-?	rs613872	0	613872	intron_variant	0		8e-09	8.09691		NA		NR [7428630] (imputed)	N
22	rs613872	18	53210302	rs613872	30038396	Gene discovery and polygenic prediction from a genome-wide association study of educational attainment in 1.1 million individuals.	Educational attainment (MTAG)	1,311,438 European ancestry individuals	NA	18q21.2	Intergenic	TCF4			ENSG00000196628	NA	NA	rs613872-T	rs613872	0	613872	intron_variant	0	0.8285	9e-20	19.0458	(MTAG)	0.0158	[0.012-0.019] unit decrease	Affymetrix, Illumina [7100000] (imputed)	N
22	rs613872	18	53210302	rs613872	30038396	Gene discovery and polygenic prediction from a genome-wide association study of educational attainment in 1.1 million individuals.	Self-reported math ability	564,698 European ancestry individuals	NA	18q21.2	Intergenic	TCF4			ENSG00000196628	NA	NA	rs613872-G	rs613872	0	613872	intron_variant	0	0.1753	5e-11	10.301		0.0168	[0.012-0.022] unit increase	Affymetrix, Illumina [10000000] (imputed)	N
22	rs613872	18	53210302	rs613872	30038396	Gene discovery and polygenic prediction from a genome-wide association study of educational attainment in 1.1 million individuals.	Highest math class taken (MTAG)	811,539 European ancestry individuals	NA	18q21.2	Intergenic	TCF4			ENSG00000196628	NA	NA	rs613872-T	rs613872	0	613872	intron_variant	0	0.8247	1e-18	18	(MTAG)	0.0191	[0.015-0.023] unit decrease	Affymetrix, Illumina [7100000] (imputed)	N
22	rs613872	18	53210302	rs613872	30038396	Gene discovery and polygenic prediction from a genome-wide association study of educational attainment in 1.1 million individuals.	Cognitive performance (MTAG)	402,382 European ancestry individuals	NA	18q21.2	Intergenic	TCF4			ENSG00000196628	NA	NA	rs613872-T	rs613872	0	613872	intron_variant	0	0.8258	2e-10	9.69897	(MTAG)	0.0192	[0.013-0.025] unit decrease	Affymetrix, Illumina [7100000] (imputed)	N
22	rs613872	18	53210302	rs613872	30038396	Gene discovery and polygenic prediction from a genome-wide association study of educational attainment in 1.1 million individuals.	Self-reported math ability (MTAG)	670,471 European ancestry individuals	NA	18q21.2	Intergenic	TCF4			ENSG00000196628	NA	NA	rs613872-T	rs613872	0	613872	intron_variant	0	0.8247	8e-14	13.0969	(MTAG)	0.0176	[0.013-0.022] unit decrease	Affymetrix, Illumina [7100000] (imputed)	N
22	rs613872	18	53244414	rs2924322	29313844	Large-scale GWAS identifies multiple loci for hand grip strength providing biological insights into muscular fitness.	Hand grip strength	142,035 European ancestry individuals	53,145 European ancestry individuals	18q21.2	TCF4	TCF4			ENSG00000196628	NA	NA	rs2924322-A	rs2924322	0	2924322	intron_variant	0	0.119	6e-08	7.22185		0.1859	[0.12-0.25] kg increase	Affymetrix [at least 17000000] (imputed)	N
22	rs613872	18	53244414	rs2924322	27864402	Molecular genetic contributions to self-rated health.	Self-rated health	111,749 British ancestry individuals	NA	18q21.2	TCF4	TCF4			ENSG00000196628	NA	NA	rs2924322-?	rs2924322	0	2924322	intron_variant	0	NR	5e-08	7.30103		0.039	[NR] unit increase	Affymetrix [~ 17300000] (imputed)	N
22	rs613872	18	53252388	rs599550	30578418	Trans-ethnic association study of blood pressure determinants in over 750,000 individuals.	Systolic blood pressure	365,998 European ancestry individuals, 63,490 African ancestry individuals, 22,802 Hispanic individuals, 4,792 Asian ancestry individuals, 2,695 Native American ancestry individuals	299,024 European ancestry individuals, 17,277 individuals	18q21.2	TCF4	TCF4			ENSG00000196628	NA	NA	rs599550-A	rs599550	0	599550	intron_variant	0	0.8602	5e-13	12.301		0.2834	[0.21-0.36] mmHg decrease	Affymetrix [NR] (imputed)	N
22	rs613872	18	53252388	rs599550	31518406	Phenome-wide investigation of health outcomes associated with genetic predisposition to loneliness.	Loneliness	511,280 European ancestry individuals	NA	18q21.2	TCF4	TCF4			ENSG00000196628	NA	NA	rs599550-?	rs599550	0	599550	intron_variant	0	NR	6e-14	13.2218		0.03	[0.022-0.038] unit decrease	Affymetrix, Illumina [up to 14113458] (imputed)	N
22	rs613872	18	53252388	rs599550	30578418	Trans-ethnic association study of blood pressure determinants in over 750,000 individuals.	Pulse pressure	365,998 European ancestry individuals, 63,490 African ancestry individuals, 22,802 Hispanic individuals, 4,792 Asian ancestry individuals, 2,695 Native American ancestry individuals	299,024 European ancestry individuals, 17,277 individuals	18q21.2	TCF4	TCF4			ENSG00000196628	NA	NA	rs599550-A	rs599550	0	599550	intron_variant	0	0.859	7e-10	9.1549		0.1747	[0.12-0.23] mmHg decrease	Affymetrix [NR] (imputed)	N
22	rs613872	18	53252388	rs599550	29500382	Item-level analyses reveal genetic heterogeneity in neuroticism.	Feeling fed-up	374,971 European ancestry individuals	NA	18q21.2	TCF4	TCF4			ENSG00000196628	NA	NA	rs599550-A	rs599550	0	599550	intron_variant	0	0.147785	3e-14	13.5229		7.6	z score increase	NR [10847151] (imputed)	N
22	rs613872	18	53252388	rs599550	29500382	Item-level analyses reveal genetic heterogeneity in neuroticism.	Feeling lonely	376,352 European ancestry individuals	NA	18q21.2	TCF4	TCF4			ENSG00000196628	NA	NA	rs599550-A	rs599550	0	599550	intron_variant	0	0.147785	7e-11	10.1549		6.53	z score increase	NR [10847151] (imputed)	N
22	rs613872	18	53252388	rs599550	29942085	Meta-analysis of genome-wide association studies for neuroticism in 449,484 individuals identifies novel genetic loci and pathways.	Depressed affect	357,957 European ancestry individuals	NA	18q21.2	NR	TCF4			ENSG00000196628	NA	NA	rs599550-?	rs599550	0	599550	intron_variant	0	NR	4e-17	16.3979		0.02725	[0.021-0.034] unit decrease	Affymetrix [10847151] (imputed)	N
22	rs613872	18	53310969	rs660010	29691431	Biological Insights Into Muscular Strength: Genetic Findings in the UK Biobank.	Hand grip strength	223,215 British ancestry individuals	111,610 British ancestry individuals	18q21.2	TCF4	TCF4			ENSG00000196628	NA	NA	rs660010-C	rs660010	0	660010	intron_variant	0	0.14	2e-12	11.699		0.003	[0.0022-0.0038] unit increase	Affymetrix [15275733] (imputed)	N
22	rs613872	18	53374913	rs1642294	29500382	Item-level analyses reveal genetic heterogeneity in neuroticism.	Feeling lonely	376,352 European ancestry individuals	NA	18q21.2	NR	TCF4 - LINC01415	ENSG00000196628	ENSG00000267325		42895	69045	rs1642294-C	rs1642294	0	1642294	intron_variant	1	0.141475	1e-09	9		6.11	z score decrease	NR [10847151] (imputed)	N
22	rs613872	18	53374913	rs1642294	29691431	Biological Insights Into Muscular Strength: Genetic Findings in the UK Biobank.	Hand grip strength	334,825 British ancestry individuals	NA	18q21.2	TCF4	TCF4 - LINC01415	ENSG00000196628	ENSG00000267325		42895	69045	rs1642294-C	rs1642294	0	1642294	intron_variant	1	0.145	6e-15	14.2218		0.003	[0.0022-0.0038] unit increase	Affymetrix [15275733] (imputed)	N
22	rs613872	18	53397199	rs784257	31409800	GWAS for urinary sodium and potassium excretion highlights pathways shared with cardiovascular traits.	Urinary potassium excretion	446,230 European ancestry individuals	7,612 African ancestry individuals, 10,095 South Asian ancestry individuals	18q21.2	LINC01415	TCF4 - LINC01415	ENSG00000196628	ENSG00000267325		65181	46759	rs784257-T	rs784257	0	784257	intron_variant	1	0.187607	8e-09	8.09691	(EA)	0.00890228	[0.0059-0.0119] unit decrease	Affymetrix [~ 8800000] (imputed)	N
22	rs613872	18	53397199	rs784257	31409800	GWAS for urinary sodium and potassium excretion highlights pathways shared with cardiovascular traits.	Urinary sodium excretion	446,237 European ancestry individuals	7,612 African ancestry individuals, 10,095 South Asian ancestry individuals	18q21.2	RARB	TCF4 - LINC01415	ENSG00000196628	ENSG00000267325		65181	46759	rs784257-T	rs784257	0	784257	intron_variant	1	0.187588	3e-11	10.5229	(EA)	0.0105962	[0.0075-0.0137] unit decrease	Affymetrix [~ 8800000] (imputed)	N
22	rs613872	18	53397199	rs784257	28358029	Genome-wide association study identifies three novel loci in Fuchs endothelial corneal dystrophy.	Fuchs's corneal dystrophy	1,404 European ancestry cases, 2,564 European ancestry controls	671 European ancestry cases, 778 European ancestry controls	18q21.2	TCF4	TCF4 - LINC01415	ENSG00000196628	ENSG00000267325		65181	46759	rs784257-?	rs784257	0	784257	intron_variant	1	NR	3e-200	199.523		4.94	[4.45-5.48]	Illumina [8680745] (imputed)	N
22	rs613872	18	53397199	rs784257	31630189	A genome-wide association study implicates multiple mechanisms influencing raised urinary albumin-creatinine ratio.	Urinary albumin-to-creatinine ratio	437,027 European ancestry individuals	60,130 individuals	18q21.2	TCF4, LINC01415	TCF4 - LINC01415	ENSG00000196628	ENSG00000267325		65181	46759	rs784257-T	rs784257	0	784257	intron_variant	1	0.187	3e-09	8.52288	(EA)	0.015	[0.0091-0.0209] unit increase	NR [12082474] (imputed)	N
22	rs613872	18	53397199	rs784257	33128006	Genome-wide association study of self-reported walking pace suggests beneficial effects of brisk walking on health and survival.	Walking pace	450,967 European ancestry individuals	NA	18q21.2	TCF4	TCF4 - LINC01415	ENSG00000196628	ENSG00000267325		65181	46759	rs784257-T	rs784257	0	784257	intron_variant	1	NR	1e-16	16		0.0134047	[0.01-0.017] unit increase	Affymetrix [10061374] (imputed)	N
22	rs613872	18	53397199	rs784257	30220432	Genetic Association of Albuminuria with Cardiometabolic Disease and Blood Pressure.	Urinary albumin excretion	382,500 European ancestry individuals	NA	18q21.2	TCF4, LINC01415	TCF4 - LINC01415	ENSG00000196628	ENSG00000267325		65181	46759	rs784257-T	rs784257	0	784257	intron_variant	1	0.187	1e-08	8		0.01218	[0.008-0.0164] unit increase	Affymetrix [11709857] (imputed)	N
22	rs613872	18	53397199	rs784257	30867560	Genetic contributions to two special factors of neuroticism are associated with affluence, higher intelligence, better health, and longer life.	Worry/vulnerability (special factor of neuroticism)	270,059 British ancestry individuals	NA	18q21.2	ENSG00000267284	TCF4 - LINC01415	ENSG00000196628	ENSG00000267325		65181	46759	rs784257-T	rs784257	0	784257	intron_variant	1	NR	1e-08	8		0.0076432	[0.005-0.0103] unit decrease	Affymetrix [18485882] (imputed)	N
22	rs613872	18	53397199	rs784257	33462484	Genetics of 35 blood and urine biomarkers in the UK Biobank.	Urinary potassium excretion	332,398 European ancestry individuals, 5,786 African ancestry individuals, 6,998 South Asian ancestry individuals	NA	18q21.2	NR	TCF4 - LINC01415	ENSG00000196628	ENSG00000267325		65181	46759	rs784257-C	rs784257	0	784257	intron_variant	1	NR	1e-09	9		0.0189	[0.013-0.025] unit increase	Affymetrix [9000000] (imputed)	N
22	rs613872	18	53398626	rs784256	29500382	Item-level analyses reveal genetic heterogeneity in neuroticism.	Experiencing mood swings	373,733 European ancestry individuals	NA	18q21.2	NR	TCF4 - LINC01415	ENSG00000196628	ENSG00000267325		66608	45332	rs784256-A	rs784256	0	784256	intron_variant	1	0.184998	4e-12	11.3979		6.95	z score increase	NR [10847151] (imputed)	N
22	rs613872	18	53398626	rs784256	29500382	Item-level analyses reveal genetic heterogeneity in neuroticism.	Feeling fed-up	374,971 European ancestry individuals	NA	18q21.2	NR	TCF4 - LINC01415	ENSG00000196628	ENSG00000267325		66608	45332	rs784256-A	rs784256	0	784256	intron_variant	1	0.184998	2e-13	12.699		7.36	z score increase	NR [10847151] (imputed)	N
22	rs613872	18	53398626	rs784256	31844048	Genome-wide analysis identifies molecular systems and 149 genetic loci associated with income.	Household income	286,301 British ancestry individuals	NA	18q21.2	RP11-397A16.1	TCF4 - LINC01415	ENSG00000196628	ENSG00000267325		66608	45332	rs784256-A	rs784256	0	784256	intron_variant	1	NR	9e-09	8.04576		0.01154	[0.0076-0.0155] unit decrease	Affymetrix [18485882] (imputed)	N
22	rs613872	18	53398626	rs784256	30595370	Leveraging Polygenic Functional Enrichment to Improve GWAS Power.	White blood cell count	approximately 444,000 European ancestry individuals	NA	18q21.2		TCF4 - LINC01415	ENSG00000196628	ENSG00000267325		66608	45332	rs784256-?	rs784256	0	784256	intron_variant	1	NR	2e-17	16.699		NA		NR [~ 8900000] (imputed)	N

## Sheet: 4
Supplementary data 4. List of significant SNPs for EUR-only meta analysis of long sleep and their reported associations in the GWAS catalog.
Genomic Locus	Ind. significant SNP	Chr	Pos	rsiD	PMID	Study	Trait	InitialN	ReplicationN	Region	ReportedGene	MappedGene	UpGene	DownGene	SNP_Gene_ID	UpGeneDist	DownGeneDist	Strongest	SNPs	marged	SNP_ID_cur	Context	intergenic	RiskAF	P	Pmlog	Ptext	OrBeta	95CI	Platform	CNV
1	rs62158206	2	114081827	rs62158169	31530331	Genetic heterogeneity in self-reported depressive symptoms identified through genetic analyses of the PHQ-9.	Depressive symptom (sleep problems) (binary trait)	72,302 European ancestry cases, 76,450 European ancestry controls	NA	2q14.1	CBWD2, FOXD4L1, PAX8	PAX8 - IGKV1OR2-108	ENSG00000125618	ENSG00000231292		45329	82146	rs62158169-C	rs62158169	0	62158169	intergenic_variant	1	0.784	1e-10	10		0.015	[0.011-0.019] unit increase	NR [9413637] (imputed)	N
1	rs62158206	2	114082175	rs62158170	30804566	Biological and clinical insights from genetics of insomnia symptoms.	Insomnia symptoms (never/rarely vs. usually)	129,270 European ancestry cases, 108,357 European ancestry controls	17,140 European ancestry cases, 61,850 European ancestry controls	2q14.1	PAX8/LOC100130100	PAX8 - IGKV1OR2-108	ENSG00000125618	ENSG00000231292		45677	81798	rs62158170-A	rs62158170	0	62158170	TF_binding_site_variant	1	0.783643	8e-13	12.0969		1.05	[1.03-1.06]	Affymetrix [14661600] (imputed)	N
1	rs62158206	2	114082175	rs62158170	30804565	Genome-wide analysis of insomnia in 1,331,010 individuals identifies new risk loci and functional pathways.	Insomnia	651,923 European ancestry males, 679,087 European ancestry females	NA	2q14.1	NR	PAX8 - IGKV1OR2-108	ENSG00000125618	ENSG00000231292		45677	81798	rs62158170-A	rs62158170	0	62158170	TF_binding_site_variant	1	0.7856	1e-19	19		1.068	[1.05-1.08]	Affymetrix, Illumina [NR] (imputed)	N
1	rs62158206	2	114082175	rs62158170	30804566	Biological and clinical insights from genetics of insomnia symptoms.	Insomnia symptoms (never/rarely vs. sometimes/usually)	345,022 European ancestry cases, 108,357 European ancestry controls	17,140 European ancestry cases, 61,850 European ancestry controls	2q14.1	PAX8/LOC100130100	PAX8 - IGKV1OR2-108	ENSG00000125618	ENSG00000231292		45677	81798	rs62158170-A	rs62158170	0	62158170	TF_binding_site_variant	1	0.783643	1e-16	16		1.05	[1.03-1.06]	Affymetrix [14661600] (imputed)	N
1	rs62158206	2	114082175	rs62158170	30804565	Genome-wide analysis of insomnia in 1,331,010 individuals identifies new risk loci and functional pathways.	Insomnia	651,923 European ancestry males, 679,087 European ancestry females	NA	2q14.1	NA	PAX8 - IGKV1OR2-108	ENSG00000125618	ENSG00000231292		45677	81798	rs62158170-A	rs62158170	0	62158170	TF_binding_site_variant	1	0.7856	3e-13	12.5229	(Male)	1.091	[1.07-1.11]	Affymetrix, Illumina [NR] (imputed)	N
1	rs62158206	2	114082175	rs62158170	30531941	GWAS identifies 14 loci for device-measured physical activity and sleep duration.	Sleep duration	91,105 European ancestry individuals	NA	2q14.1	PAX8-AS1	PAX8 - IGKV1OR2-108	ENSG00000125618	ENSG00000231292		45677	81798	rs62158170-A	rs62158170	0	62158170	TF_binding_site_variant	1	0.783	6e-20	19.2218		0.051	[0.039-0.063] SD units decrease	NR [9926106] (imputed)	N
1	rs62158206	2	114082175	rs62158170	30224653	Genetic analysis of over 1 million people identifies 535 new loci associated with blood pressure traits.	Diastolic blood pressure	757,601 European ancestry individuals	NA	2q14.1	PAX8	PAX8 - IGKV1OR2-108	ENSG00000125618	ENSG00000231292		45677	81798	rs62158170-A	rs62158170	0	62158170	TF_binding_site_variant	1	0.7834	7e-15	14.1549		0.1645	[0.12-0.21] mmHg increase	Affymetrix, Illumina [~ 7100000] (imputed)	N
1	rs62158206	2	114083120	rs6737318	30846698	Genome-wide association study identifies genetic loci for self-reported habitual sleep duration supported by accelerometer-derived estimates.	Sleep duration (long sleep)	34,184 European ancestry cases, 305,742 European ancestry controls	47,180 adults, 10,554 children or adolescents	2q14.1	PAX8, LOC100130100	PAX8 - IGKV1OR2-108	ENSG00000125618	ENSG00000231292		46622	80853	rs6737318-G	rs6737318	0	6737318	non_coding_transcript_exon_variant	1	NR	3e-13	12.5229		1.079		Affymetrix [14661600] (imputed)	N
1	rs62158206	2	114084596	rs62158206	30804565	Genome-wide analysis of insomnia in 1,331,010 individuals identifies new risk loci and functional pathways.	Insomnia	651,923 European ancestry males, 679,087 European ancestry females	NA	2q14.1	NA	PAX8 - IGKV1OR2-108	ENSG00000125618	ENSG00000231292		48098	79377	rs62158206-T	rs62158206	0	62158206	intron_variant	1	0.7808	8e-09	8.09691	(Female)	1.053	[1.04-1.07]	Affymetrix, Illumina [NR] (imputed)	N
1	rs62158206	2	114084596	rs62158206	30804565	Genome-wide analysis of insomnia in 1,331,010 individuals identifies new risk loci and functional pathways.	Sleep duration	384,317 European ancestry individuals	NA	2q14.1		PAX8 - IGKV1OR2-108	ENSG00000125618	ENSG00000231292		48098	79377	rs62158206-C	rs62158206	0	62158206	intron_variant	1	0.2189	3e-43	42.5229		0.04093	[0.035-0.047] unit increase	Affymetrix, Illumina [10862567] (imputed)	N
1	rs62158206	2	114085785	rs7556815	30531941	GWAS identifies 14 loci for device-measured physical activity and sleep duration.	Sleep duration	91,105 European ancestry individuals	NA	2q14.1	PAX8-AS1	PAX8 - IGKV1OR2-108	ENSG00000125618	ENSG00000231292		49287	78188	rs7556815-G	rs7556815	0	7556815	intron_variant	1	0.778896	2e-18	17.699		0.048654	[0.038-0.06] SD units decrease	NR [9926106] (imputed)	N
1	rs62158206	2	114085785	rs7556815	30846698	Genome-wide association study identifies genetic loci for self-reported habitual sleep duration supported by accelerometer-derived estimates.	Sleep duration	446,118 European ancestry individuals	47,180 adults, 10,554 children or adolescents	2q14.1	NR	PAX8 - IGKV1OR2-108	ENSG00000125618	ENSG00000231292		49287	78188	rs7556815-A	rs7556815	0	7556815	intron_variant	1	NR	2e-54	53.699		2.352	unit increase	Affymetrix [14661600] (imputed)	N
1	rs62158206	2	114089551	rs2863957	30846698	Genome-wide association study identifies genetic loci for self-reported habitual sleep duration supported by accelerometer-derived estimates.	Sleep duration (short sleep)	106,192 European ancestry cases, 305,742 European ancestry controls	47,180 adults, 10,554 children or adolescents	2q14.1	PAX8, LOC100130100	PAX8 - IGKV1OR2-108	ENSG00000125618	ENSG00000231292		53053	74422	rs2863957-C	rs2863957	0	2863957	intron_variant	1	NR	3e-18	17.5229		1.056		NR [14661600] (imputed)	N
1	rs62158206	2	114090412	rs1823125	25469926	Novel loci associated with usual sleep duration: the CHARGE Consortium Genome-Wide Association Study.	Sleep duration	47,180 European ancestry individuals	4,771 African American individuals	2q14.1	PAX8, LOC101927400, CBWD2	PAX8 - IGKV1OR2-108	ENSG00000125618	ENSG00000231292		53914	73561	rs1823125-G	rs1823125	0	1823125	intron_variant	1	0.26	1e-10	10		3.14	[NR] unit increase	Affymetrix, Illumina [2033301]	N
1	rs62158206	2	114106139	rs62158211	28604731	Genome-wide association analysis of insomnia complaints identifies risk genes and genetic overlap with psychiatric and metabolic traits.	Sleep duration	112,411 European ancestry male individuals	NA	2q14.1	NR	PAX8 - IGKV1OR2-108	ENSG00000125618	ENSG00000231292		69641	57834	rs62158211-T	rs62158211	0	62158211	intron_variant	1	0.21	1e-12	12		0.037	[0.027-0.047] unit increase	Affymetrix [at least 12428592] (imputed)	N
1	rs62158206	2	114106139	rs62158211	27494321	Genome-Wide Association Analyses in 128,266 Individuals Identifies New Morningness and Sleep Duration Loci.	Sleep duration	127,573 British individuals	47,180 individuals	2q14.1	PAX8	PAX8 - IGKV1OR2-108	ENSG00000125618	ENSG00000231292		69641	57834	rs62158211-G	rs62158211	0	62158211	intron_variant	1	0.79	2e-23	22.699		0.039	[0.029-0.049] hour decrease	NR [16761225] (imputed)	N
1	rs62158206	2	114106139	rs62158211	27494321	Genome-Wide Association Analyses in 128,266 Individuals Identifies New Morningness and Sleep Duration Loci.	Sleep duration (oversleepers vs undersleepers)	10,102 British oversleeper individuals, 28,980 British undersleeper indivdiuals	NA	2q14.1	PAX8	PAX8 - IGKV1OR2-108	ENSG00000125618	ENSG00000231292		69641	57834	rs62158211-T	rs62158211	0	62158211	intron_variant	1	0.21	1e-07	7		1.06383	[1.04-1.09]	NR [16761225] (imputed)	N
1	rs62158206	2	114106139	rs62158211	27992416	Genome-wide association analyses of sleep disturbance traits identify new loci and highlight shared genetics with neuropsychiatric and metabolic traits.	Sleep duration	111,975 European ancestry individuals	NA	2q14.1	PAX8	PAX8 - IGKV1OR2-108	ENSG00000125618	ENSG00000231292		69641	57834	rs62158211-T	rs62158211	0	62158211	intron_variant	1	0.213	5e-14	13.301		0.039	[0.029-0.049] hours increase	Affymetrix [up to 73355677] (imputed)	N
1	rs62158206	2	114106139	rs62158211	27992416	Genome-wide association analyses of sleep disturbance traits identify new loci and highlight shared genetics with neuropsychiatric and metabolic traits.	Sleep traits (multi-trait analysis)	At least 112,586 European ancestry individuals	NA	2q14.1	PAX8	PAX8 - IGKV1OR2-108	ENSG00000125618	ENSG00000231292		69641	57834	rs62158211-?	rs62158211	0	62158211	intron_variant	1	0.214	8e-13	12.0969		NA		Affymetrix [up to 73355677] (imputed)	N
1	rs62158206	2	114106139	rs62158211	30531941	GWAS identifies 14 loci for device-measured physical activity and sleep duration.	Sleep duration	91,105 European ancestry individuals	NA	2q14.1	CHCHD5	PAX8 - IGKV1OR2-108	ENSG00000125618	ENSG00000231292		69641	57834	rs62158211-G	rs62158211	0	62158211	intron_variant	1	0.785189	6e-17	16.2218		0.0468387	[0.036-0.058] SD units decrease	NR [9926106] (imputed)	N

## Sheet: 5
Supplementary data 5. Significant results from the gene-based test as computed by MAGMA based on summary statistics for the EUR meta-analysis of short versus normal sleep duration.
Input SNPs mapped to 18565 protein coding genes; P threshold for significance = 0.05/18565 = 2.693e-6.
ENSG ID	Chr	Start Pos.	Stop Pos.	No. SNPs	N	ZSTAT	P	Gene name
ENSG00000118473	1	66999066	67213982	736	493919	4.5952	2.1613e-06	SGIP1
ENSG00000117569	1	97187221	97289294	237	493919	4.9027	4.7259e-07	PTBP2
ENSG00000198892	1	201857808	201861434	7	493919	4.7727	9.0903e-07	SHISA4
ENSG00000163431	1	201865580	201915715	118	493919	4.5635	2.5158e-06	LMOD1
ENSG00000084676	2	24714783	24993571	658	493919	5.1439	1.3455e-07	NCOA1
ENSG00000138031	2	25042038	25142708	408	493919	5.2286	8.5384e-08	ADCY3
ENSG00000179915	2	50145643	51259674	3129	493919	5.5827	1.184e-08	NRXN1
ENSG00000164068	3	49726932	49758962	54	493919	4.9017	4.7499e-07	RNF123
ENSG00000176095	3	49761727	49823975	119	493919	4.7303	1.1209e-06	IP6K1
ENSG00000187492	3	49828165	49837268	17	493919	4.8068	7.6672e-07	CDHR4
ENSG00000182179	3	49842640	49851379	10	493919	4.5593	2.5657e-06	UBA7
ENSG00000183763	3	49866034	49894007	40	493919	4.684	1.4068e-06	TRAIP
ENSG00000164076	3	49895421	49907655	18	493919	4.6273	1.8527e-06	CAMKV
ENSG00000164078	3	49924435	49941299	26	493919	4.6854	1.3972e-06	MST1R
ENSG00000164077	3	49946302	49967606	31	493919	4.7099	1.239e-06	MON1A
ENSG00000004534	3	49977440	50137478	328	493919	4.7303	1.1211e-06	RBM6
ENSG00000003756	3	50126341	50156454	36	493919	4.6055	2.0578e-06	RBM5
ENSG00000185565	3	115521235	117716095	5869	493919	4.6215	1.905e-06	LSAMP
ENSG00000059691	4	152591656	152682175	234	493919	4.9816	3.1533e-07	PET112
ENSG00000145730	5	102089685	102366809	751	493919	4.9252	4.2137e-07	PAM
ENSG00000145723	5	102421704	102455855	123	493919	4.8229	7.0739e-07	GIN1
ENSG00000181751	5	102594403	102614361	56	493919	6.4593	5.26e-11	C5orf30
ENSG00000204632	6	29794744	29798902	78	493919	4.5943	2.1713e-06	HLA-G
ENSG00000204386	6	31825436	31830683	6	493919	4.7402	1.0678e-06	NEU1
ENSG00000137218	6	41737914	41754280	44	493919	5.2746	6.6526e-08	FRS3
ENSG00000124593	6	41748087	41757879	32	493919	5.5721	1.2587e-08	PRICKLE4
ENSG00000214736	6	41755400	41757636	4	493919	4.9036	4.7046e-07	TOMM6
ENSG00000164663	6	41757634	41863099	220	493919	5.3005	5.7741e-08	USP49
ENSG00000112578	6	41888926	41900784	23	493919	4.8539	6.0543e-07	BYSL
ENSG00000002822	7	1855429	2272878	1923	493919	4.7595	9.7052e-07	MAD1L1
ENSG00000128573	7	113726382	114333827	879	493919	6.6736	1.2478e-11	FOXP2
ENSG00000048828	9	96214004	96328397	330	493919	4.8225	7.0897e-07	FAM120A
ENSG00000197724	9	96338689	96441869	428	493919	5.7474	4.5317e-09	PHF2
ENSG00000130956	9	99212483	99253618	89	493919	4.8919	4.9939e-07	HABP4
ENSG00000081377	9	99252523	99382112	162	493919	4.7315	1.1144e-06	CDC14B
ENSG00000078403	10	21823094	22032559	166	493919	4.8543	6.04e-07	MLLT10
ENSG00000213619	11	47586888	47606114	19	493919	5.6479	8.119e-09	NDUFS3
ENSG00000110536	11	47586982	47595013	7	493919	5.8828	2.017e-09	PTPMT1
ENSG00000196666	11	47608198	47610746	3	493919	4.888	5.0936e-07	FAM180B
ENSG00000174791	11	66097713	66104311	19	493919	4.734	1.1006e-06	RIN1
ENSG00000255468	11	66115421	66132275	36	493919	4.8153	7.3504e-07	RP11-867G23.8
ENSG00000174669	11	66129992	66139685	18	493919	4.8327	6.7351e-07	SLC29A2
ENSG00000174527	12	109785708	109893328	515	493919	4.9655	3.4254e-07	MYO1H
ENSG00000110906	12	109886461	109915349	141	493919	5.0607	2.0886e-07	KCTD10
ENSG00000151148	12	109915207	109974507	170	493919	5.5171	1.7232e-08	UBE3B
ENSG00000139428	12	109991542	110011679	98	493919	6.1423	4.0677e-10	MMAB
ENSG00000110921	12	110011060	110035067	78	493919	5.4403	2.6588e-08	MVK
ENSG00000180269	16	20042807	20085239	157	493919	5.1764	1.1313e-07	GPR139
ENSG00000170222	17	10600911	10614550	28	493919	4.6951	1.3321e-06	ADPRM
ENSG00000187824	17	10602332	10633633	72	493919	4.8569	5.9605e-07	TMEM220
ENSG00000108264	17	35766965	35839835	131	493919	4.8945	4.9267e-07	TADA2A
ENSG00000161326	17	35849937	35873603	40	493919	5.2202	8.9382e-08	DUSP14
ENSG00000187323	18	49866542	51057784	3915	493919	4.9412	3.8819e-07	DCC
ENSG00000196628	18	52889562	53332018	737	493919	6.5204	3.506e-11	TCF4

## Sheet: 6
Supplementary data 6. Top 20 results from the gene-based test as computed by MAGMA based on summary statistics for the EUR meta-analysis of long versus normal sleep duration.
Input SNPs mapped to 18882 protein coding genes; No genes reached the P threshold for significance = 0.05/18882 = 2.648e-6.
ENSG ID	Chr	Start Pos.	Stop Pos.	No. SNPs	N	ZSTAT	P	Gene name
ENSG00000158406	6	26281283	26285762	16	390570	4.1313	1.8035e-05	HIST1H4H
ENSG00000110063	11	126173647	126215644	122	390570	4.1199	1.8953e-05	DCPS
ENSG00000149295	11	113280318	113346413	178	390570	3.8146	6.821e-05	DRD2
ENSG00000186868	17	43971748	44105700	784	390570	3.7757	7.978e-05	MAPT
ENSG00000256762	17	44076616	44077060	1	390570	3.7754	7.987e-05	STH
ENSG00000104177	15	48431625	48470714	11	390570	3.7689	8.2e-05	MYEF2
ENSG00000048052	7	18126572	19042039	2027	390570	3.7134	0.00010225	HDAC9
ENSG00000129009	15	74466012	74469213	10	390570	3.7029	0.00010656	ISLR
ENSG00000129933	19	19431490	19469563	92	390570	3.697	0.0001091	MAU2
ENSG00000120071	17	44107282	44302733	1023	390570	3.69	0.00011213	KANSL1
ENSG00000135250	7	104751151	105039755	557	390570	3.6861	0.00011386	SRPK2
ENSG00000228696	17	44352150	44439130	146	390570	3.6846	0.00011453	ARL17B
ENSG00000120088	17	43699267	43913194	1101	390570	3.6771	0.00011797	CRHR1
ENSG00000073969	17	44668035	44834830	85	390570	3.6698	0.00012137	NSF
ENSG00000176681	17	44370099	44415160	3	390570	3.6694	0.00012154	LRRC37A
ENSG00000185294	17	43922256	43924438	16	390570	3.6683	0.00012209	SPPL2C
ENSG00000188467	15	48413169	48434869	10	390570	3.586	0.00016789	SLC24A5
ENSG00000196914	11	120207787	120360645	286	390570	3.577	0.00017376	ARHGEF12
ENSG00000249471	19	58962971	58969200	6	390570	3.5673	0.00018036	ZNF324B
ENSG00000105705	19	19386827	19431653	112	390570	3.5661	0.0001812	SUGP1

## Sheet: 7
Supplementary data 7. List of significant SNPs for AFR-only meta analysis of short sleep and their reported associations in the GWAS catalog.
Genomic Locus	Ind. Significant SNP	Chr	Pos	rsID	PMID	Study	Trait	InitialN	ReplicationN	Region	ReportedGene	MappedGene	UpGene	DownGene	SNP_Gene_ID	UpGeneDist	DownGeneDist	Strongest	SNPs	marged	SNP_ID_cur	Context	intergenic	RiskAF	P	Pmlog	Ptext	OrBeta	95CI	Platform	CNV
27	rs7103780	11	32494962	rs3858461	31015401	Genome-wide association study of medication-use and associated disease in the UK Biobank.	Medication use (drugs for peptic ulcer and gastro-oesophageal reflux disease)	53,137 European ancestry cases, 79,230 European ancestry controls	NA	11p13	WT1-AS	WT1-AS - NA	ENSG00000183242			14647	NA	rs3858461-C	rs3858461	0	3858461	intergenic_variant	1	0.448978	1e-08	8		0.0442414	[0.029-0.059] unit decrease	Affymetrix [7288503] (imputed)	N

## Sheet: 8
Supplementary data 8. List of significant SNPs for AFR-only meta analysis of long sleep and their reported associations in the GWAS catalog.
Genomic Locus	Ind. Significant SNP	Chr	Pos	rsID	PMID	Study	Trait	InitialN	ReplicationN	Region	ReportedGene	MappedGene	UpGene	DownGene	SNP_Gene_ID	UpGeneDist	DownGeneDist	Strongest	SNPs	marged	SNP_ID_cur	Context	intergenic	RiskAF	P	Pmlog	Ptext	OrBeta	95CI	Platform	CNV
48	rs55710412	12	31037655	rs76567987	31809533	Genome-wide association analysis of 95 549 individuals identifies novel loci and genes influencing optic disc morphology.	Optic disc size	67,040 British ancestry individuals	28,509 European ancestry individuals	12p11.21	TSPAN11	PPIAP44 - TSPAN11	ENSG00000258118	ENSG00000110900		22542	41707	rs76567987-A	rs76567987	0	76567987	intergenic_variant	1	0.84	2e-17	16.699		0.02	unit increase	Affymetrix [8928767] (imputed)	N
57	rs35799005	15	31656741	rs34331965	32888494	The Polygenic and Monogenic Basis of Blood Traits and Diseases.	Mean corpuscular hemoglobin	408,112 British individuals	NA	15q13.3	KLF13	KLF13			ENSG00000169926	NA	NA	rs34331965-A	rs34331965	0	34331965	intron_variant	0	0.041412	3e-12	11.5229		0.039615	[0.029-0.051] unit increase	Affymetrix [93095623] (imputed)	N
57	rs35799005	15	31656741	rs34331965	32888494	The Polygenic and Monogenic Basis of Blood Traits and Diseases.	Mean corpuscular volume	408,112 British individuals	NA	15q13.3	KLF13	KLF13			ENSG00000169926	NA	NA	rs34331965-A	rs34331965	0	34331965	intron_variant	0	0.041425	2e-11	10.699		0.0333575	[0.023-0.044] unit increase	Affymetrix [93095623] (imputed)	N
57	rs35799005	15	31687925	rs35799005	30595370	Leveraging Polygenic Functional Enrichment to Improve GWAS Power.	Red cell distribution width	approximately 445,000 European ancestry individuals	NA	15q13.3		KLF13			ENSG00000169926	NA	NA	rs35799005-?	rs35799005	0	35799005	intron_variant	0	NR	6e-11	10.2218		NA		NR [~ 8900000] (imputed)	N

## Sheet: 9
Supplementary data 9. Top 20 results from the gene-based test as computed by MAGMA based on summary statistics for the AFR meta-analysis of short versus normal sleep duration.
Input SNPs mapped to 18882 protein coding genes; No genes reached the P threshold for significance = 0.05/18882 = 2.648e-6.
ENSG ID	Chr	Start Pos.	Stop Pos.	No. SNPs	N	ZSTAT	P	Gene name
ENSG00000175093	3	140770244	140867453	407	26657	4.2055	1.3028e-05	SPSB4
ENSG00000165935	12	27619743	27655118	245	26657	3.6621	0.00012509	SMCO2
ENSG00000197548	3	11313995	11599139	1168	26657	3.5978	0.00016046	ATG7
ENSG00000147316	8	6264113	6501144	2079	26657	3.5738	0.00017592	MCPH1
ENSG00000163251	2	208627310	208634287	17	26657	3.545	0.00019633	FZD5
ENSG00000198700	1	201798269	201853422	220	26657	3.5109	0.00022328	IPO9
ENSG00000134291	12	48357352	48362661	15	26657	3.4932	0.00023861	TMEM106C
ENSG00000091879	8	6357172	6420930	592	26657	3.4416	0.00028913	ANGPT2
ENSG00000171865	2	3592383	3606206	62	26657	3.3932	0.00034543	RNASEH1
ENSG00000119280	1	230972865	231005335	162	26657	3.3546	0.00039733	C1orf198
ENSG00000197134	19	22235254	22274282	299	26657	3.3439	0.00041301	ZNF257
ENSG00000243660	10	43932282	43991517	290	26657	3.3389	0.0004205	ZNF487
ENSG00000163286	2	233271553	233275424	18	26657	3.3136	0.00046048	ALPPL2
ENSG00000196171	1	158669369	158670486	7	26657	3.2175	0.00064648	OR6K2
ENSG00000255767	2	3579574	3595547	83	26657	3.2004	0.0006863	RP13-512J5.1
ENSG00000198765	1	115397424	115537991	491	26657	3.1816	0.00073233	SYCP1
ENSG00000131370	3	15296360	15382875	426	26657	3.1454	0.00082943	SH3BP5
ENSG00000197256	19	11274943	11308467	181	26657	3.1348	0.00085976	KANK2
ENSG00000100376	22	45704849	45737836	134	26657	3.1298	0.00087459	FAM118A
ENSG00000180611	3	192514604	192635950	438	26657	3.1288	0.00087751	MB21D2

[truncated: 32 more sheets: 10, 11, 12, 13, 14, 15, 16, 17, 18, 19, 20, 21, 22, 23, 24, 25, 26, 27, 28, 29 …]
